# Supplementary material for: Comparative analysis of the molecular and physiological consequences of constitutive SKN-1 activation
Source: GeroScience. 2023 Sep 26;45(6):3359–70. doi: 10.1007/s11357-023-00937-9 (PMC10643742; doi:10.1007/s11357-023-00937-9)
Supplement: Supplementary file 3 — Supplementary file3 (XLSX 62 KB) [file 11357_2023_937_MOESM3_ESM.xlsx]

## Sheet: UP in skn-1gf (compared to xrep
UP in skn-1gf (compared to xrep-4gf)	gene_id
Genes:1021	F41D3.5
	F14B6.5
	E02C12.10
	ZK488.5
	F56H6.5
	F55A4.9
	T28A11.3
	Y102A5C.34
	F40D4.12
	E03H4.4
	T28A11.18
	C50F7.9
	K02A6.4
	C35E7.1
	D1014.7
	T24B8.5
	F44F4.6
	D1014.6
	C14C6.4
	F17C11.23
	H19N07.3
	C24G7.1
	T25B6.6
	T10H4.6
	C17B7.3
	F35F10.13
	ZC513.14
	R102.9
	C17B7.10
	Y113G7A.11
	Y71G12B.18
	B0024.4
	T28A11.19
	C17B7.4
	C07G3.9
	F33H12.7
	F36H1.11
	T19C4.24
	Y38E10A.19
	T26G10.5
	F34D10.3
	T20D4.12
	F58G4.6
	C27D9.2
	T25C12.2
	C25F9.7
	F22B8.2
	Y73B6BL.25
	F09E5.14
	T23E7.6
	C37A5.8
	F11E6.11
	K10C9.9
	C23H4.4
	F14F9.8
	C17B7.12
	C18H9.5
	Y9C9A.6
	F56H9.3
	Y43F8B.14
	F47B8.6
	F31C3.7
	T20D4.10
	C33G8.2
	C50F7.5
	T16G1.7
	F45E4.5
	F47B7.4
	F31C3.8
	W05B2.7
	Y43F8B.23
	Y75B12B.3
	F56G4.1
	T05B11.7
	R186.4
	Y19D10B.5
	C33A12.19
	M01D7.5
	C35B1.7
	T19C3.3
	K09E10.1
	BE0003N10.3
	F36D1.8
	F48G7.10
	F40A3.4
	F47C10.2
	B0024.2
	C03G6.8
	F48G7.2
	F48C5.2
	Y4C6B.2
	C25F9.11
	T28A11.6
	T10H9.8
	T10H4.10
	T07D1.3
	ZK899.4
	C23H5.15
	F28H6.8
	F35F10.7
	F12B6.2
	C07A9.8
	T28A11.16
	F17C11.6
	R13A1.10
	C04E12.2
	C04F12.9
	C31H2.3
	F26C11.1
	ZK669.3
	Y82E9BL.8
	ZC47.3
	ZC443.2
	C06A5.12
	T04F3.2
	F55H12.8
	Y116A8C.29
	T07D10.6
	R52.3
	C17B7.2
	B0334.13
	F09A5.1
	C35A5.6
	C18H7.11
	F45E4.8
	ZK593.2
	C33G8.8
	F33D11.3
	T01C3.11
	K07E1.1
	T13F3.6
	F37F2.3
	T20D4.7
	Y105C5A.8
	M04B2.6
	K03A1.1
	R13D11.8
	C02F5.8
	ZK1307.2
	H32K21.1
	ZC168.5
	Y65B4BR.9
	C27A7.2
	K11H12.4
	C06H2.7
	F56A3.5
	C29F3.3
	F57B7.3
	C10C5.5
	R05A10.4
	F02D8.5
	C45B11.7
	Y37H2A.14
	F55H12.4
	F35B3.4
	C33D9.5
	C13A2.3
	F40H3.2
	F35F10.5
	Y43F8B.9
	ZK971.1
	C10C5.3
	F14D2.19
	W05E10.5
	C32C4.2
	Y119D3B.9
	F08F8.3
	C44C1.6
	Y42A5A.3
	ZK525.1
	C17B7.5
	T28B8.2
	F28A12.1
	Y22F5A.6
	Y46H3D.5
	W01B11.6
	F36H5.2
	F59E11.7
	F43H9.4
	T20D4.5
	E01H11.3
	C28H8.5
	ZK1225.2
	C25H3.10
	H06A10.1
	Y73B6BL.13
	C17C3.3
	E02C12.8
	T24C4.4
	T10B9.7
	C49A9.5
	K10H10.10
	F22H10.2
	F11A5.5
	F10C1.8
	T26C5.4
	VK10D6R.1
	ZK507.4
	H14A12.4
	T19H12.8
	T20D4.3
	F34D10.5
	C13D9.1
	F41E6.14
	F13B6.3
	H01G02.1
	T22C8.5
	T04H1.7
	E02C12.13
	F36H5.14
	C35C5.9
	R10E11.5
	T24E12.5
	Y51A2D.21
	K02E7.6
	F36H1.10
	C42D4.3
	T21E8.3
	C07A9.9
	F07F6.5
	ZC204.14
	T16G1.4
	C34C6.7
	T07C12.11
	C07G3.2
	T06E4.6
	F46H5.8
	T03F6.4
	R08F11.3
	F55H12.2
	D1086.5
	C34D1.5
	C54D10.5
	W05E7.1
	F41E7.4
	T16H12.9
	T20D4.15
	F01D4.1
	D2030.12
	F01F1.3
	F16C3.2
	Y43F8B.24
	C02E7.7
	F56D6.17
	T16G1.6
	F08G2.8
	ZC239.16
	C54F6.10
	F54B11.8
	F42C5.7
	T28A11.17
	T27B7.4
	F57B1.5
	T23H4.3
	Y39A3CR.5
	Y39B6A.7
	W05E7.3
	AC3.8
	R07G3.2
	C24G6.7
	R05G6.5
	Y77E11A.14
	Y57G11C.40
	C45G9.13
	F47C10.6
	C33D9.13
	C32D5.6
	C15F1.1
	F55G11.5
	R11G10.3
	T08A9.2
	W04B5.2
	T25G12.11
	Y75B8A.1
	K08D8.4
	C29E4.1
	F30B5.7
	F45F2.13
	F14D7.12
	C14A11.6
	T03G11.8
	C54D10.10
	T21C9.8
	F13B6.2
	Y46G5A.20
	C03G6.5
	T01D3.3
	T27A1.6
	F53A9.7
	F11C1.6
	F40H3.5
	ZC455.5
	M176.5
	ZK856.7
	C08F11.13
	W02H3.1
	F17E9.10
	F19F10.4
	D2092.8
	R11G1.7
	F55D12.1
	W06A11.4
	C46F2.1
	W03F9.11
	F26A10.1
	W08E12.2
	F09F3.6
	T07C12.15
	H10D12.2
	C02F5.11
	T19C4.5
	C06B3.7
	F14H3.11
	Y51H4A.8
	M142.4
	C10C5.2
	F59E11.12
	C54D2.2
	C49G7.12
	F47G3.4
	T24D3.2
	C24G7.2
	F18E9.4
	F46C5.10
	ZK970.7
	T23B7.3
	ZC449.7
	F59F3.4
	C02H6.2
	D2007.1
	F31F4.15
	C41G7.8
	F13H8.1
	T05A1.1
	F38E11.9
	K07E8.3
	F35F10.6
	R05H10.1
	F57G9.6
	T10B10.1
	K06A4.7
	T20D4.11
	B0034.1
	Y73B6BL.27
	R13A5.3
	F46B6.8
	C36C5.12
	Y59H11AR.4
	K04E7.3
	C30G4.7
	K08B5.2
	C04E12.5
	F57B1.4
	F14F11.2
	C05E11.4
	T19D7.6
	Y38E10A.18
	F35B12.6
	T04A8.5
	Y75B8A.2
	K10D6.2
	C25F9.4
	K01C8.1
	F35E12.9
	C17B7.8
	F15B9.6
	F54A5.1
	R07B7.6
	C04E12.7
	Y95B8A.2
	ZC410.5
	F47B8.3
	F28G4.2
	T07A5.1
	C48E7.10
	C34H4.1
	R10E8.8
	T01G5.2
	K03E6.3
	Y65A5A.1
	Y38F1A.9
	ZK250.5
	C18D1.3
	H20E11.1
	K04C1.3
	B0432.14
	C07D10.4
	C45E5.4
	K04H4.7
	E04A4.8
	C34F6.11
	F12A10.1
	W01B11.5
	B0213.14
	C40H1.8
	ZK418.6
	T09B9.1
	C14B1.8
	C18A11.1
	R07B7.13
	C50F4.6
	F16H6.7
	T25B9.7
	C17H12.4
	C28H8.2
	F11C1.2
	F53B2.6
	C49F5.10
	D2023.1
	Y70D2A.2
	Y65B4BL.6
	K09C8.1
	C25F9.10
	F36H5.1
	W08D2.1
	C09G5.4
	F47B10.2
	ZK418.7
	D1044.1
	K08D9.4
	C08F1.4
	F15H10.2
	F18H3.5
	C50H2.13
	C49A9.9
	R04B5.3
	C49G7.5
	C37C3.13
	F53A9.8
	F58G6.9
	ZK809.7
	B0222.1
	C06H5.1
	T06C12.13
	K08F4.6
	F58G6.3
	Y69H2.10
	Y69A2AL.2
	B0280.8
	F53F8.4
	C28G1.10
	C08F1.5
	C42D4.1
	F20A1.6
	C13C12.1
	F58G6.7
	B0222.7
	C54D2.4
	F09F9.1
	Y11D7A.14
	F08B6.2
	C52B9.3
	W01D2.2
	C48B4.13
	F59E11.5
	T23H4.1
	F55C12.4
	T27A10.3
	F45F2.3
	F44C4.5
	F54D8.4
	R186.1
	F59D6.3
	K07D4.9
	F23H12.1
	Y87G2A.16
	T24A11.3
	T25G12.3
	F36F2.1
	F46B6.9
	C49C3.15
	T01B10.2
	Y22F5A.3
	C46F9.1
	K03B8.8
	C26B9.6
	M05B5.6
	C14B9.3
	F09C6.9
	C34H4.4
	C31E10.8
	ZK652.11
	C33G8.11
	K01D12.14
	C08B6.11
	T01G6.8
	Y23B4A.2
	C09B8.4
	K10H10.4
	C32D5.9
	T28H10.2
	F23H12.9
	F55C5.3
	M02H5.1
	C43F9.8
	Y116F11A.6
	Y6D1A.2
	T05H10.8
	M02D8.5
	F47G4.3
	C08F11.5
	F09F7.6
	M02H5.5
	F40F12.7
	C04H5.8
	T06E4.4
	F14H12.3
	Y5F2A.2
	Y51H4A.25
	C28D4.1
	H32K16.1
	C09G9.5
	F53A9.2
	F29C6.1
	F59B2.13
	C05C12.4
	DH11.1
	K07C5.5
	Y57G11C.22
	F58B4.5
	F28F5.6
	C05A9.1
	F18E9.2
	F21C10.9
	H23N18.5
	C06E8.5
	Y102A11A.2
	F59E11.11
	C06H2.4
	M176.6
	C40D2.2
	Y22F5A.1
	ZC328.3
	B0454.6
	Y43C5A.3
	C03A7.11
	Y59E9AL.4
	F32D8.12
	T11B7.3
	F49E10.3
	Y75B8A.29
	ZC47.5
	F35F10.4
	M03D4.6
	F59H5.6
	F18G5.6
	T05B11.1
	C45G9.6
	DH11.2
	ZC64.2
	C42D4.6
	Y105E8B.6
	W09C5.6
	F15D4.8
	F14H3.12
	C25E10.8
	C33A12.2
	Y47D7A.13
	F38A5.3
	T21D12.12
	B0218.1
	F37B12.1
	F56H9.2
	F09D12.1
	E01A2.3
	T22C8.6
	C42D4.2
	F28H7.8
	F16B3.3
	F47D12.6
	C49A9.6
	C55A6.12
	C15B12.6
	F16F9.3
	Y18D10A.23
	F14B8.2
	F13D12.10
	R11G11.7
	T15B7.16
	C27C12.5
	T10B9.2
	K08C7.2
	DY3.6
	T23C6.4
	F23H12.3
	W05B2.6
	C05E7.2
	F57H12.2
	F20C5.4
	F40F8.7
	M01H9.1
	T13G4.4
	F10A3.17
	Y26E6A.2
	ZK896.5
	C07D10.5
	C06A1.2
	C15H9.8
	Y113G7B.12
	Y43E12A.2
	R03A10.5
	R13A5.6
	F45H11.5
	F36H12.1
	T28A11.2
	Y37A1B.5
	F35E12.10
	F43E2.5
	F39G3.5
	Y39B6A.3
	C49F8.1
	T23G4.1
	R01B10.3
	F09E10.11
	F21C3.1
	R07G3.8
	C02F12.4
	C52B9.2
	C03G5.7
	H12C20.3
	C33G8.6
	K10D6.4
	T12B5.10
	ZK154.3
	F15C11.1
	R10E8.1
	H36L18.2
	F56H11.1
	T04A6.1
	W07E11.3
	K06A4.4
	M05D6.7
	F38A6.5
	C08G5.7
	D2023.4
	C18G1.2
	Y47D9A.2
	F44A6.5
	Y52B11A.8
	B0310.2
	F22F1.1
	F55B11.4
	F15H10.1
	C03B1.13
	F56C3.9
	K11D12.7
	C29F9.4
	F53A9.6
	ZC410.1
	F18E3.7
	C50F4.7
	CC4.2
	D1086.8
	K07C5.7
	T05E12.7
	C23H4.7
	T09F5.12
	B0410.3
	F35F10.1
	B0222.6
	F08B12.4
	C32D5.2
	C47B2.8
	F35H12.5
	F38A3.2
	F54B11.5
	F02D8.4
	Y47H10A.5
	T05F1.3
	Y75B8A.28
	Y106G6D.6
	M18.2
	F25H2.5
	C39E9.8
	K08D8.6
	F01G10.2
	R06B9.4
	Y34D9A.6
	F37C12.4
	F43C9.1
	F58A6.4
	F10C1.9
	C16D9.4
	F40F11.1
	C28D4.9
	C44B7.9
	F48B9.1
	F58H1.7
	Y2H9A.3
	T07G12.1
	T10B10.8
	F07C3.7
	Y39A3CR.6
	C14F5.1
	W04A8.4
	B0513.3
	AC3.2
	ZK430.8
	Y47G6A.19
	R09A1.5
	Y40C5A.4
	F54D10.8
	W05B2.1
	M04G12.1
	F23B12.4
	C37C3.7
	F31D5.4
	T10E10.6
	F58E6.1
	W01D2.1
	ZK675.3
	T12C9.5
	ZK856.8
	F14E5.5
	R11E3.5
	F25E2.4
	F56D2.5
	T17A3.8
	C53D6.2
	F31F7.1
	C10H11.4
	M05D6.4
	F47B10.9
	F47B8.8
	C08B6.1
	C55B7.9
	R13F6.9
	R11.2
	K08E3.1
	T06C12.6
	F01G10.8
	C28A5.3
	Y1H11.2
	C55F2.1
	C07G1.8
	F44A2.3
	T07D3.4
	F57B1.3
	C26C6.3
	F41E6.5
	M88.1
	F25B4.7
	ZK1290.14
	C34F11.8
	Y71H2AL.1
	K11B4.2
	W05B2.5
	T28F4.5
	K08D12.6
	M163.1
	C34D10.1
	Y32F6B.1
	T24D5.2
	R05H11.2
	C54C8.4
	C15B12.1
	F40F4.4
	W04E12.7
	M01G12.9
	F59F5.2
	T23F2.5
	Y57G11C.42
	Y54G2A.11
	F49C12.7
	R07B7.8
	K01D12.9
	C31H2.4
	W02B12.4
	T18D3.3
	C04E12.4
	Y111B2A.13
	E03D2.1
	W07G4.5
	F17C11.2
	K03A11.5
	F19C6.5
	C44C10.1
	Y22D7AR.9
	F39B2.6
	F21A3.3
	B0222.8
	K07C11.7
	F09G8.6
	C53A3.2
	T03F7.7
	T19H12.10
	F44E7.2
	ZK228.4
	F54D7.4
	T21D12.9
	F58A3.5
	F31C3.9
	C17B7.11
	T04F8.7
	Y75B8A.35
	Y67A10A.9
	M02D8.4
	F20A1.10
	T06C10.4
	F35B12.7
	M79.2
	F13D11.3
	H06H21.8
	Y18D10A.25
	B0218.6
	F21C10.10
	C08G5.4
	F44E5.1
	F53C11.1
	T07H6.3
	ZK1320.10
	C44B7.4
	F53H8.3
	C46H11.2
	Y49E10.23
	Y17D7A.3
	F07H5.4
	R10H1.1
	C05E11.8
	T05H4.12
	T28H10.3
	R05G6.10
	F41F3.2
	C28G1.5
	K07A1.10
	DC2.5
	C29F9.3
	R02D5.1
	F53E4.1
	Y48C3A.5
	T27E9.2
	H10E21.1
	ZK488.2
	F28A12.4
	C52B9.7
	M163.3
	JC8.14
	C56A3.4
	D2007.5
	Y51H4A.24
	B0222.5
	M01F1.2
	F35F10.11
	C43H6.3
	F36D4.2
	T27D12.1
	F16F9.4
	H12C20.6
	F09G8.7
	C31A11.5
	F55C10.2
	K06A1.5
	C33G3.3
	F02C12.5
	F17C11.12
	T18D3.7
	F32A5.2
	F49C12.13
	F22H10.3
	C10H11.3
	F44F4.4
	R07E5.4
	T05A8.3
	ZC581.3
	F07F6.8
	T10E10.2
	F01F1.2
	C25E10.12
	K08B4.3
	T13C5.5
	K11C4.4
	C17E7.1
	F33D4.1
	C16E9.1
	T06A1.5
	T26H2.9
	F54A5.2
	Y44A6D.3
	F35B12.9
	C14B9.7
	ZK1010.1
	F45H11.6
	K03E6.6
	T15B7.4
	Y47A7.2
	C56A3.2
	Y53F4B.45
	T10E10.1
	Y17G7B.11
	F44G3.6
	K11D12.4
	K02F2.5
	ZC434.9
	F47B7.1
	C36E6.2
	F59F4.4
	F56B6.2
	F31E3.1
	R186.6
	T07D3.9
	C06A8.3
	C37A5.9
	R08D7.7
	Y71F9B.13
	C32F10.4
	F28F8.2
	C30F12.5
	R13H4.5
	T19D7.3
	E04F6.6
	T04C10.4
	K03H1.10
	F49E2.2
	T21F4.1
	B0218.2
	K11D12.3
	T24B8.1
	T05A7.4
	Y37E3.7
	F52H3.5
	Y19D10B.6
	F46F3.4
	C43C3.1
	K05B2.2
	F42A9.5
	F53F1.2
	K04D7.1
	F28B12.2
	R11A5.7
	C09F12.1
	C50B8.1
	F55C10.3
	B0302.5
	Y48B6A.2
	F10C1.7
	C26F1.4
	F40H3.1
	F32D8.6
	K03E6.7
	F25H2.1
	C34H4.2
	R151.3
	R07B7.11
	F11E6.3
	C28H8.11
	Y48G9A.9
	W01A8.6
	C54G6.5
	C44B7.8
	T19C3.4
	F28C6.7
	T06C12.7
	T14A8.1
	F40G9.11
	F42C5.10
	C02C2.1
	F56E10.4
	F18E9.3
	T03F6.3
	T02G5.13
	B0546.4
	T19B10.5
	M02F4.7
	C01G6.6
	C09G5.5
	F09E10.3
	C50F4.13
	K10C3.3
	T24B8.3
	T10E10.5
	W05H9.1
	F59B1.2
	F35C8.5
	T20D3.3
	ZK632.9
	Y69A2AR.7
	T08B1.3
	Y71F9AL.13
	C29F4.1
	H10E21.3
	Y97E10AR.6
	H28G03.1
	F46F2.3
	F01G12.2
	T01G9.2
	ZK546.17
	F55D10.2
	F25H2.10
	Y11D7A.10
	F54E2.1
	F15D3.6
	F59F4.2
	C17C3.12
	D1007.6
	C37F5.1
	K02C4.5
	F01D4.2
	R13A5.8
	F25B4.9
	T28B8.1
	F54D5.12
	ZK593.6
	ZK632.10
	Y69H2.14
	T07E3.4
	C47A10.1
	C17C3.1
	R04E5.10
	T07E3.6
	F41E6.6
	F59A6.6
	F55F3.3
	C50F4.5
	ZK622.3
	T27E9.1
	H27C11.1
	Y57E12AL.6
	Y22F5A.4
	C15F1.7
	Y49E10.6
	F09G2.2

## Sheet: UP_skn-1gf
Up in skn-1gf	gene_id
Genes:2951	K12G11.4
	Y32G9A.1
	ZK546.11
	F37F2.3
	F56A4.10
	B0213.12
	Y57G11B.97
	C15A11.4
	F52E1.4
	C54F6.4
	F44E5.4
	W06H8.2
	B0462.4
	W02D7.11
	F56D5.3
	F19H8.7
	Y1H11.1
	R13D7.1
	T28C6.10
	F37B1.3
	F09E10.11
	F54B3.4
	C32H11.13
	F55H12.9
	F44E5.5
	ZK813.3
	Y46H3A.2
	F35G2.6
	T20D4.4
	F45D11.2
	Y47D7A.12
	F18E3.9
	C25B8.7
	C06B3.6
	C32H11.12
	T25C12.2
	K10H10.3
	K09A11.4
	T05B11.2
	F15E6.8
	K08F4.7
	C12C8.1
	F56D6.1
	T27A3.8
	F11G11.1
	F37B1.2
	Y38E10A.12
	C07D8.2
	C30G12.8
	Y102A5C.34
	ZK488.10
	C37A5.2
	Y37A1B.276
	C09H5.9
	Y37A1B.55
	C17C3.4
	Y80D3A.7
	F29F11.2
	F58G6.12
	F17A9.6
	Y37A1B.188
	F49A5.7
	ZK177.1
	C37A5.3
	Y52E8A.3
	B0213.16
	ZK1248.7
	C07E3.8
	R06B9.1
	C08H9.4
	B0331.1
	C08E8.3
	F26D10.15
	R09E10.13
	F22B7.9
	C08H9.7
	Y42G9A.3
	F54F2.12
	T08D2.4
	C37A5.8
	T28F3.6
	T19D12.3
	T19H12.11
	Y37A1B.102
	F55G11.2
	C08H9.11
	ZK418.11
	H04M03.2
	F20D1.4
	Y75B12A.2
	F59A6.10
	H23N18.1
	C32H11.3
	F55H12.8
	C32H11.4
	C24G7.1
	C18B2.2
	Y39A1B.1
	C55A6.5
	T27D12.6
	K09F6.12
	Y46H3A.3
	H23N18.2
	F53B2.2
	Y73F4A.2
	F22E10.4
	F21C10.8
	F35E12.5
	Y39H10A.1
	M01B2.1
	R05D8.7
	C32H11.9
	Y46C8AL.8
	F09F3.8
	C32H11.1
	Y6G8.9
	T23F1.6
	F37B1.5
	C41H7.7
	F02H6.1
	C55A6.6
	ZK265.5
	Y51B9A.6
	Y46H3D.6
	R09E12.9
	T19C4.5
	F15E6.3
	K07E1.1
	F48E3.7
	T19H12.10
	F47B10.3
	F35E8.8
	C33C12.11
	R11A5.6
	C45B11.6
	C16D9.1
	F41D3.3
	Y53F4B.35
	F35B12.4
	F45F2.5
	K08F4.6
	F13E9.8
	C06B3.7
	Y58A7A.5
	F22E10.3
	C13A2.3
	F25E5.8
	ZK742.4
	ZC443.5
	F12A10.1
	R03H4.7
	Y44A6C.1
	T23G4.4
	F46C5.3
	Y58A7A.4
	C53B7.3
	R186.4
	C17C3.12
	F44F4.4
	F35E12.7
	F45D3.4
	R03H4.2
	R07B1.8
	F32G8.6
	T23B12.5
	F54D8.1
	F07F6.5
	K08C9.5
	F54G8.5
	ZK673.9
	T10C6.15
	K10H10.4
	Y73B3A.t1
	F17C11.11
	K02A2.5
	R11G11.7
	F43C1.7
	F35B12.3
	C06E8.5
	F52G3.6
	C25H3.10
	H06A10.1
	F55A4.4
	ZK1058.6
	B0213.3
	C09B8.4
	F09B9.1
	M03A1.8
	Y58A7A.3
	K06B4.11
	D2030.9
	T09A5.22
	T21E8.2
	T10H4.10
	C34F11.8
	C54F6.13
	K10D11.1
	T27F6.8
	H23L24.5
	C41C4.3
	C01G10.4
	C10H11.3
	R13D7.7
	F17A9.7
	F17B5.8
	F49F1.6
	H20E11.3
	T22G5.7
	Y50D4B.6
	W08F4.5
	ZK1320.4
	Y4C6B.2
	M176.6
	C18H9.5
	C01G10.17
	F18E3.13
	F28F8.2
	F40G12.11
	T10B9.2
	F09F3.6
	C18F10.2
	M176.7
	T04C12.7
	C12D8.6
	T28B8.1
	ZK262.2
	T10G3.1
	F23F12.12
	T23C6.3
	C23G10.6
	Y1H11.2
	F10C2.7
	F01D5.2
	ZK328.7
	F14F9.3
	T04H1.3
	Y61B8A.4
	Y73B6BL.43
	H23N18.4
	F17A9.3
	T10B10.1
	C02D5.3
	T05B4.1
	E02H1.7
	F09C6.2
	ZC15.11
	K10G4.3
	K09F6.9
	F11G11.2
	F42G2.6
	C08E8.10
	ZC443.1
	T20D4.5
	F10B5.3
	B0228.10
	C24B9.9
	H23N18.3
	K07C10.1
	F45D11.1
	C49F5.7
	F18E3.12
	F14F9.4
	C08H9.1
	C32H11.10
	F13E9.14
	R09B5.9
	F55C10.4
	K04F1.9
	F41E6.7
	F55G11.4
	Y4C6B.3
	C16E9.1
	C49D10.4
	C09H5.2
	T05F1.9
	F26D2.3
	F56B6.6
	F23B2.12
	D1086.18
	M01B2.6
	K09D9.1
	C06G3.1
	F10E9.12
	H20E11.2
	Y51A2D.21
	C38D9.12
	F09G2.6
	F10D2.5
	B0213.2
	C44B7.6
	F21D12.1
	Y59E9AL.4
	F45E4.5
	F42G2.11
	C15A11.7
	C16D6.1
	T20D4.3
	T01C3.11
	B0228.1
	F16F9.2
	B0365.7
	MTCE.3
	Y37B11A.4
	Y39G8B.7
	F18E9.3
	K07H8.8
	C12C8.2
	C49G7.5
	ZK783.1
	Y39G10AL.1
	ZK75.1
	C30F12.6
	E04F6.6
	K09F6.11
	Y54G2A.1
	C49H3.1
	C14A11.1
	F42E11.1
	K09A11.2
	F37H8.3
	C06E1.8
	ZC410.1
	ZC116.1
	H19J13.1
	F09A5.2
	Y105C5A.8
	C01G10.6
	F26A3.4
	Y48E1B.10
	C25B8.6
	F22G12.7
	H03A11.2
	R07B1.2
	B0222.5
	Y119D3B.9
	B0513.6
	F20D6.11
	F11E6.11
	Y73B6BL.288
	M60.7
	ZK262.3
	K06B4.12
	Y73F4A.3
	B0454.7
	R08A2.7
	C45B2.1
	Y38A10A.11
	F43D2.2
	F13E9.15
	C45G9.11
	ZK54.3
	T01C3.4
	B0416.7
	C02B4.2
	C54D10.10
	E02C12.5
	Y45F10B.8
	Y15E3A.5
	F25H9.5
	Y17G9A.2
	T07E3.4
	F44A2.3
	F10D2.11
	C02F12.4
	T05B4.2
	F38A5.14
	Y49E10.24
	F53B2.8
	F44E7.2
	K10C2.3
	F56H1.2
	C54F6.9
	T04H1.7
	H04D03.3
	C49G7.10
	F41E6.14
	T12B3.2
	K10H10.10
	ZK822.1
	K08F11.2
	C55A6.7
	R13H4.3
	T28B8.3
	C54G7.4
	C50F4.8
	C08G9.2
	Y38C1AA.9
	M28.1
	F38E11.2
	C53B4.1
	T16G1.5
	C49G7.12
	F13C5.1
	K07B1.8
	T16G1.4
	ZK455.5
	C50F4.1
	K09F6.10
	F09F7.8
	ZC455.5
	D2045.8
	C54F6.10
	F53F4.4
	T04F8.4
	F59E11.7
	K10H10.2
	C17H12.6
	C54D1.1
	ZC455.1
	F47B10.9
	F10C1.9
	R03D7.6
	W04A4.4
	T21G5.6
	Y6B3B.3
	F41B5.11
	C26F1.2
	Y42A5A.3
	Y46H3D.7
	F56B3.10
	Y43F8B.23
	K11G9.5
	K07G5.3
	C27A7.4
	E03H4.10
	W03F8.6
	R10D12.1
	K03B8.8
	C04A11.5
	C12D8.19
	C29F7.6
	Y62H9A.5
	W06G6.1
	F37B12.2
	F46B6.9
	Y47D3B.4
	W07A12.7
	ZK899.4
	Y62H9A.6
	ZK1290.5
	C44B7.3
	C18C4.9
	F17C11.4
	B0414.7
	F14D7.18
	ZC449.6
	F07C3.1
	Y38H6C.17
	T03G11.10
	C44H9.5
	ZC13.2
	F18E3.11
	C56E10.4
	F01D5.3
	K07C5.7
	ZC168.5
	C48B6.8
	F35B12.6
	ZK896.4
	F46G10.6
	C45E5.4
	T10G3.3
	Y54G2A.11
	B0547.3
	Y53F4B.23
	F19H8.5
	F17A9.4
	Y95B8A.18
	T19H12.1
	D2007.5
	F14H8.6
	T22C8.6
	T22A3.8
	Y41G9A.1
	F14F9.8
	W10C8.6
	B0513.9
	ZK381.8
	F23F1.7
	ZC443.3
	M05D6.7
	B0213.15
	Y51A2B.6
	F32A5.2
	C54D2.4
	C30F2.3
	R11H6.3
	F46C5.14
	C36A4.3
	F22G12.8
	C01C10.4
	W08E12.3
	C12D8.17
	C39B10.1
	F11G11.3
	F18C12.1
	T13F3.5
	F02E8.4
	M7.3
	Y9C9A.8
	Y51A2D.12
	F56B3.1
	C56E6.1
	C15F1.2
	R04B5.3
	C44C8.1
	C09G5.4
	F02H6.2
	C14F11.3
	F46C5.10
	T21E3.3
	C17C3.1
	F14E5.5
	T26C5.1
	C27H5.7
	Y42H9B.2
	Y43F8B.2
	C08H9.5
	T19D12.7
	Y106G6G.6
	T23F11.4
	F55F8.1
	Y75B8A.3
	T07D10.3
	F53F8.4
	F55G11.9
	R02D1.1
	T05F1.10
	T21C9.8
	Y106G6G.2
	D1053.3
	C05C12.3
	T10H9.8
	C46F11.11
	F26A1.13
	C52E12.2
	C25E10.3
	F08G5.6
	F20A1.7
	F45D3.3
	Y40D12A.2
	T09B9.1
	C38C3.9
	B0034.1
	T06E4.6
	C54E4.4
	C12D8.14
	C56E6.5
	T07F12.4
	C12D8.16
	F19H8.3
	F13H8.1
	R07G3.2
	D2023.7
	T21E8.1
	C56E10.3
	F23D12.6
	T05H10.4
	F58A4.14
	ZC21.3
	ZK112.7
	F25F2.2
	Y47H10A.5
	R07B7.16
	C13D9.9
	Y40C5A.1
	H12I13.2
	K09C8.5
	F30B5.4
	F42C5.7
	T06C12.7
	ZC15.8
	T26E4.4
	M03D4.4
	C17H11.1
	C26B9.6
	F52H3.5
	R11G1.7
	C13B4.1
	Y54F10BM.11
	H01M10.1
	F58G6.6
	K02B12.4
	C27B7.4
	T28F4.4
	C04E12.4
	T21C9.3
	C37H5.9
	F41C3.3
	C25F9.11
	C37H5.2
	T01B11.5
	F54D1.4
	F26A1.14
	C07G1.1
	F55G11.8
	C32E8.6
	D1046.5
	Y46H3B.2
	F45E4.4
	F55G1.15
	ZK675.2
	Y73B6BL.26
	B0410.3
	T12A7.6
	R05G6.10
	C44E4.1
	T25B9.7
	C25H3.11
	T28B8.4
	K09F6.6
	K02F2.6
	B0240.1
	T20B12.6
	F25D1.3
	C06B3.8
	F40H3.2
	W07A12.6
	T21G5.2
	C12D8.18
	C25E10.4
	F13G3.8
	C25F9.1
	F02C12.5
	F55H12.2
	T22H6.5
	F44F1.1
	F57C7.4
	C37C3.13
	ZK632.4
	R08D7.6
	R07B7.13
	T10H4.11
	C02C2.1
	F21D12.3
	C50H2.12
	C56G7.2
	F54C1.5
	Y70G10A.3
	C01H6.9
	C09F12.2
	C48D5.1
	C06A8.9
	C05G5.8
	F41D3.4
	VC5.2
	F56H11.2
	F46C3.1
	C30G7.1
	F54D1.5
	F31E9.1
	C17B7.5
	C18B10.6
	M05D6.6
	AC3.5
	ZK593.4
	ZK1025.9
	Y51A2D.11
	F26F12.3
	Y69H2.14
	T22H6.7
	C27A2.1
	W01A11.7
	C03G6.17
	Y73B6BL.4
	C27B7.7
	B0280.8
	F25B3.5
	R03H4.6
	T14G8.4
	C29E6.1
	C23H4.8
	F39F10.4
	W08E12.2
	F58G6.5
	W06H8.8
	Y43F8C.2
	C05A9.1
	R11G10.1
	F08F3.7
	C38D9.5
	F10E9.1
	C10E2.2
	B0513.5
	Y66D12A.12
	F40E10.4
	F54B3.1
	ZC443.4
	W01A8.3
	T28C12.2
	R08F11.4
	K08F8.1
	Y42A5A.4
	T04A11.3
	Y50E8A.6
	C01C10.1
	K04G7.3
	Y69H2.3
	F54D10.2
	Y57G11B.5
	Y22D7AL.9
	F48G7.5
	ZC373.7
	ZK822.5
	W01D2.2
	EEED8.14
	T22H9.4
	F35G12.6
	D1014.5
	W01B11.5
	F53C3.5
	Y32F6A.3
	R05H11.2
	Y69A2AR.7
	F28H7.8
	F59E11.5
	F20G2.1
	C50C3.2
	R05G6.8
	ZK1067.1
	T12D8.5
	DH11.2
	T23B3.6
	F20D1.8
	C29F5.7
	C06E1.11
	T13A10.5
	C07G3.2
	C01B7.6
	Y75B8A.12
	F18E3.7
	Y73B6BL.44
	B0222.9
	C54D1.7
	Y116A8C.465
	C52E2.5
	F54C1.1
	F58B4.1
	F33D11.3
	Y67A10A.3
	T28A11.6
	C04F5.7
	B0304.3
	T01D3.3
	C09E7.7
	F10B5.7
	W02D3.10
	R06B10.2
	T09F5.11
	C06G3.6
	Y37A1B.5
	F57C12.5
	C18C4.2
	C44H9.4
	C49G7.1
	F20D1.7
	T20B6.2
	F10B5.4
	C56E6.9
	T28F3.5
	F09G8.5
	Y41E3.3
	C54F6.14
	K10D11.6
	K10B2.2
	T15B7.14
	C46H11.2
	Y71A12B.4
	C11D2.6
	F49D11.6
	K02C4.3
	K01D12.11
	Y39B6A.30
	ZK669.1
	F37A8.5
	F25E5.5
	W06D12.5
	T06E4.4
	C28G1.10
	T06E4.3
	Y94H6A.10
	Y37B11A.2
	T03D8.4
	F27B3.7
	F18C5.2
	ZK617.1
	R11A8.3
	F37A4.4
	F18C5.3
	R07B7.5
	D2021.4
	F36D3.5
	F48C5.1
	F09F7.6
	F32A11.7
	D2030.10
	C06C6.6
	F45E12.3
	F09C3.2
	C14F5.1
	F17C8.9
	Y41D4B.33
	R107.8
	R09B3.6
	T20C7.2
	T05H10.1
	ZC247.1
	T01C2.1
	F22E5.13
	K08H10.7
	C34B7.1
	C18H2.4
	C10C6.6
	C46E1.2
	Y40B10A.4
	Y40C5A.2
	M03A8.2
	C55A6.4
	F23H12.9
	R107.7
	F45H11.4
	F27B3.5
	F17A9.5
	C03C10.4
	R07G3.8
	C50C3.9
	F59A6.5
	F25E5.4
	F01G10.5
	C27A12.6
	F55G1.4
	C17E7.1
	C18H2.3
	K11C4.5
	T03G11.1
	C16C8.14
	C09G5.5
	W09B12.1
	C43F9.5
	D2085.4
	ZC21.2
	ZK632.5
	K10B3.9
	C02G6.2
	K09A11.3
	C24G6.3
	Y41G9A.5
	F54C1.3
	C29E6.2
	Y43C5A.3
	C03A7.8
	B0228.4
	F14H12.3
	F43C11.3
	C04B4.2
	F13B12.3
	F57B1.4
	F35G12.8
	C25H3.8
	C10H11.4
	Y73B3A.4
	H12C20.2
	F40F8.7
	K07A12.1
	F40E12.2
	T19D12.4
	F29D11.1
	R119.1
	C03A7.4
	C28F5.4
	D1065.3
	R06B10.1
	W05E7.3
	T09A5.2
	B0025.7
	H12I13.1
	C48A7.1
	C33G8.6
	K09D9.11
	F26A3.8
	F32D1.3
	D1086.5
	K10D2.1
	R03G8.3
	R31.1
	F01E11.1
	K02B12.5
	C13C4.2
	F23H11.8
	Y55D5A.5
	F02E9.4
	F09G2.4
	T27B7.1
	C04F12.3
	T07G12.10
	C05D11.7
	F20G4.1
	F14F7.1
	F42A9.2
	C10C5.6
	F26A3.3
	ZC308.4
	K08F4.1
	T04A8.14
	C43G2.4
	F38E11.4
	C34G6.5
	F47C10.6
	DY3.6
	C24F3.5
	F47H4.2
	ZK863.8
	ZK1127.11
	C32F10.2
	C06A5.1
	F46B6.8
	T01E8.3
	T05E7.3
	W03A3.2
	B0523.5
	T14F9.4
	Y106G6D.5
	ZC416.4
	EEED8.9
	H41C03.1
	ZK675.3
	K08H10.5
	B0261.2
	W05B5.3
	F01G10.8
	C27C7.3
	K04D7.5
	B0240.2
	T08G11.1
	T28C12.3
	R10H10.7
	B0205.1
	Y40B1A.4
	C48B6.6
	F56H9.5
	C01G10.15
	F58B4.6
	F54B11.10
	Y41D4A.3
	T01G1.1
	C34D4.11
	F26D2.10
	K04G2.8
	T06D8.1
	C23H3.7
	Y82E9BL.13
	F58D5.6
	C13D9.7
	Y42H9AR.4
	C34D1.4
	F25H2.13
	F18A1.1
	F25H2.12
	C48B6.4
	T28C6.7
	M106.1
	F57C9.1
	T05H10.2
	Y41D4A.7
	H40L08.2
	R107.4
	F16B4.12
	T05G5.8
	F44E7.6
	F33D4.2
	T07C12.12
	C47B2.1
	B0457.2
	K12H4.8
	F21C10.7
	K06A1.3
	K08F4.11
	H20J04.1
	T07C12.9
	C54D2.5
	R11A8.4
	Y35H6.3
	C39E9.8
	C54D10.5
	R05H10.6
	C18H2.5
	T16G12.1
	D1005.3
	C05D11.4
	F18G5.3
	C45G3.5
	K03H1.2
	Y6G8.2
	C18E9.1
	E04F6.4
	F23H12.5
	T05A7.1
	C03A7.11
	ZK783.4
	K06A1.5
	T16H12.9
	C30E1.9
	F52B5.3
	F43C1.1
	B0213.4
	D2092.5
	W02B12.6
	F28C6.4
	Y49G5A.1
	C02F4.1
	T26A5.2
	C01C4.3
	C02F12.7
	K09F6.4
	F59A1.8
	C02D5.4
	C02C2.4
	B0024.4
	Y47H9C.11
	ZK228.3
	C16C2.2
	ZC513.4
	F59A3.1
	F19F10.9
	F14H12.4
	Y55F3BR.10
	F09E8.3
	Y53H1B.1
	C14B1.3
	Y45G12C.2
	Y22D7AR.12
	B0218.3
	T22C1.10
	R11F4.1
	F26E4.10
	F45H7.6
	W04A8.7
	K03H1.10
	R05D3.11
	C33D9.6
	Y43F8C.12
	C47D12.1
	F43H9.4
	C14A4.4
	C49F5.2
	C10C5.4
	Y22D7AR.2
	F09G8.8
	C10C5.3
	ZK228.4
	T06D10.2
	E01A2.10
	C01G10.1
	F41E6.6
	C16C2.3
	T20H4.1
	D1044.8
	C02F5.7
	R08D7.7
	R13A5.6
	F36F2.6
	F13E9.1
	F02G3.1
	C05D11.6
	C26H9A.2
	D1022.7
	F41H10.4
	C56E6.2
	C24G7.4
	C14C10.3
	F54E4.3
	C26C6.5
	ZK402.3
	F52E1.10
	C56C10.12
	F08B4.1
	C34E10.3
	F17C11.13
	K10D2.3
	W06D4.4
	T06C12.5
	C01B12.2
	C15C8.2
	F46F5.11
	Y42H9AR.3
	Y57A10A.5
	T22C1.11
	M163.8
	ZK1225.4
	F46F5.4
	ZK520.3
	F53B2.6
	F38B6.6
	C05D10.2
	C31E10.8
	C25H3.4
	F59A6.4
	C52E2.4
	C34C6.7
	T28F4.5
	B0414.8
	C54A12.4
	R13H7.2
	T03D8.5
	T06C12.8
	C17E4.10
	F58H1.1
	F45H11.6
	H05L14.2
	T03G6.2
	T10E9.2
	T22E5.3
	ZK54.2
	F15B9.1
	VC5.5
	K09A9.1
	T27D12.1
	C32D5.1
	F20G4.3
	F46G10.2
	C50F7.5
	R11D1.1
	H06O01.2
	T24A11.1
	F20B10.3
	B0511.3
	F44E7.8
	T03F6.8
	C44C10.3
	ZK970.1
	T06E4.10
	F26E4.5
	K07E12.1
	F42C5.5
	ZK970.7
	F54C8.3
	T13F2.6
	C06G4.1
	F55B11.1
	B0205.4
	F13B10.1
	F15H10.7
	B0218.2
	F46F6.4
	C34B7.4
	ZC395.5
	F57B10.6
	R07G3.3
	T10H10.1
	C50H2.3
	F22D3.6
	C30G12.6
	ZK250.6
	T23G7.4
	F13D2.1
	C50H2.1
	T12A7.1
	ZK673.3
	T24B8.7
	ZC376.2
	K09C6.2
	F25G6.9
	C01G5.8
	DC2.5
	F55C5.4
	F31F4.7
	F18C12.2
	F15B10.2
	W05B2.7
	B0035.5
	F53A2.9
	ZK524.3
	R07E5.8
	F35E12.8
	T12C9.6
	C43C3.1
	C03D6.1
	Y47G6A.29
	W02A11.5
	W02D3.8
	C01G12.7
	F01D4.8
	F59E10.2
	C45G9.5
	Y53C10A.13
	C13B9.4
	R05D3.12
	Y39C12A.8
	F42G2.2
	F56H1.5
	C13C4.6
	C35A5.8
	F45G2.2
	C28H8.2
	K10D3.3
	F07C3.4
	C53A5.17
	T26A5.6
	C38C6.5
	Y54E10A.11
	T25G12.3
	T07G12.12
	C09E7.4
	ZK637.13
	E03A3.2
	K12G11.1
	F35F10.1
	W08D2.7
	C42C1.4
	F42A10.2
	F23H12.8
	R12C12.8
	F11C1.5
	F32A5.3
	C06A5.3
	C25G4.5
	ZK524.2
	Y105C5B.15
	F59E11.10
	F56D2.5
	R06C7.9
	F59A1.9
	K01G5.9
	ZK994.3
	F58D5.12
	Y39B6A.18
	C35A11.2
	B0041.7
	Y47G6A.23
	C04E6.4
	Y22F5A.3
	Y53C10A.14
	T19B10.7
	D2005.5
	D1014.1
	W05E10.4
	M05D6.5
	H04J21.1
	C26D10.3
	T10B11.6
	C28A5.6
	F19B2.5
	F29F11.4
	D1014.8
	F39B2.3
	C45G9.15
	F22D6.5
	Y45F10C.3
	AC3.8
	Y32H12A.2
	ZK1225.5
	C54G4.9
	C34C6.2
	B0454.5
	F23F1.3
	F58G4.1
	C41C4.4
	F21D5.3
	D2092.1
	C10A4.8
	C41D11.7
	R05H10.5
	F55A12.5
	D2030.2
	C13E3.1
	Y6D1A.2
	F44B9.1
	Y11D7A.14
	ZK593.6
	F16D3.1
	C27F2.2
	T05F1.11
	K08F8.6
	R07B7.15
	E04D5.2
	C18H9.6
	C34B7.2
	F42A10.4
	ZC395.8
	W10D5.1
	F55G1.9
	T19B4.1
	C38D4.3
	M05D6.4
	H34C03.1
	ZK867.1
	F30A10.5
	K08E5.2
	T21D12.9
	M01E5.1
	C16A3.3
	F28B12.2
	Y40D12A.1
	K11D12.10
	C29E4.15
	T28C12.4
	K02F6.3
	T04A8.15
	Y39G10AR.10
	ZC373.4
	F38B7.2
	F41G4.8
	F01F1.7
	C49C3.13
	T01A4.1
	C27A7.1
	F13H10.3
	D1073.1
	ZK105.3
	T10A3.1
	C06A6.5
	T09A12.3
	C09B8.3
	Y38F2AR.6
	F16D3.4
	B0511.11
	W04D2.4
	R08F11.3
	F32A5.1
	R10H10.2
	F41G3.10
	W05H9.2
	R151.8
	M01G12.12
	K08C7.3
	C08F11.13
	C16A3.8
	ZK856.13
	F20C5.6
	T15B7.4
	C04A2.1
	C02G6.1
	F37B1.1
	F46B6.3
	T24H7.2
	F26E4.12
	T05E8.3
	T28H11.8
	F45E4.10
	F11F1.1
	Y67A6A.2
	M04B2.2
	M110.7
	Y39B6A.46
	K06H7.4
	ZK829.9
	C42C1.15
	F19H8.2
	F56D5.2
	R11E3.5
	T12E12.1
	C14C10.4
	F32D8.11
	Y53C10A.9
	R01H2.7
	K09F6.3
	B0361.2
	C56C10.13
	ZK593.5
	Y32H12A.8
	ZK1067.2
	F54D5.14
	Y37H2A.8
	C39B5.4
	Y5F2A.4
	T05A12.4
	ZC328.4
	F20D12.2
	C06A6.2
	F30A10.10
	F21F8.11
	R13G10.2
	W04A8.4
	C05C10.2
	F12F6.5
	C05A9.2
	M70.1
	D2024.2
	F42C5.4
	C45G3.1
	C27C12.7
	R10F2.1
	F58E10.4
	D1007.14
	F08F8.2
	K09C4.1
	T02C12.4
	C09E7.9
	F44D12.1
	F45E1.4
	F55H12.3
	F21C3.4
	K09C6.1
	T07A9.6
	ZC581.3
	K04D7.4
	T14B4.8
	Y38F2AR.13
	F32E10.3
	T14B4.5
	C25E10.5
	F25G6.1
	F46A9.2
	K08D9.4
	T13F2.7
	F13D11.3
	C29E4.3
	C02C2.3
	F35E12.9
	C08B11.1
	T21F4.1
	K06A9.2
	ZK632.2
	F36H5.2
	R13H4.4
	H20J04.2
	C49H3.8
	T04D1.4
	F21G4.6
	F55C5.3
	F31F7.1
	F22B7.7
	F41C3.11
	K08E3.1
	T13C5.5
	B0024.8
	K07C5.3
	C24F3.2
	C07H6.8
	Y53C12A.8
	F55F3.4
	C06H2.2
	Y80D3A.9
	B0238.12
	F43G9.3
	Y106G6A.2
	F46F2.3
	F11E6.3
	K11H12.4
	Y54E10A.12
	T19A5.4
	F47A4.2
	Y17G7B.9
	ZK858.4
	Y75B12B.4
	Y54G2A.29
	W05H9.3
	C28C12.4
	ZC373.1
	H02I12.3
	F26E4.7
	K04E7.3
	F46B6.5
	C08B11.4
	F26G1.4
	K07E3.2
	ZK1127.9
	F55D12.2
	F17C11.10
	C13F10.6
	Y46E12BL.11
	R12E2.2
	C46F11.3
	K07C11.9
	T23D8.8
	C34E10.4
	R90.1
	T08A11.1
	Y11D7A.12
	Y71H2AM.3
	F28H7.6
	Y37E11B.7
	M01E11.3
	T26C5.2
	M02D8.3
	W05F2.5
	ZK370.3
	Y70C5A.3
	VY35H6BL.2
	F09D12.1
	M01A10.2
	E04D5.5
	Y57A10A.1
	C09E9.1
	C07H6.6
	C53D6.2
	ZK1025.4
	ZK783.2
	R04B5.4
	DH11.3
	F28B12.3
	T24D5.2
	F16B12.4
	F35E2.6
	F08B4.5
	F10C2.5
	ZK418.2
	C38C3.8
	F32B6.3
	C12D8.5
	F26H9.4
	F08B12.3
	C11H1.2
	T28H10.1
	ZK1127.10
	D2013.5
	W02D7.2
	B0361.11
	C48E7.6
	C08F11.3
	K11H12.9
	F35B3.4
	C31B8.8
	Y38F2AR.5
	ZK1320.12
	F10F2.6
	F49C12.15
	F35G12.5
	K04E7.2
	F46F11.1
	ZC376.7
	K04G11.5
	K09E9.1
	T01H3.2
	R04F11.3
	B0464.8
	C10H11.9
	Y42A5A.1
	C35B1.5
	C52E4.5
	ZK593.1
	Y39A1A.9
	F15G9.4
	K10B3.6
	AC3.10
	C35C5.1
	C55B7.11
	ZK1236.1
	R11E3.1
	F22D3.1
	T23G11.5
	F36F2.2
	E01G4.7
	ZC47.14
	B0511.12
	F59A2.6
	F33D11.9
	F36H5.1
	D2005.4
	C28H8.3
	T21C9.6
	M162.7
	F26H9.7
	F26H9.8
	Y38H6C.11
	Y49C4A.8
	H41C03.3
	C16A3.7
	K09A9.6
	ZC250.2
	ZC513.3
	ZK154.5
	F55H12.4
	W02F12.4
	Y73F8A.21
	F54D1.6
	W06H8.4
	F25C8.3
	C28D4.1
	C43F9.9
	W03F8.5
	Y17G7B.8
	K06H7.3
	C10C5.1
	T22E7.1
	F10F2.5
	C26B2.3
	Y75B8A.27
	T28A8.6
	Y37B11A.1
	Y19D10B.6
	Y71F9B.13
	F13H8.11
	Y57G7A.6
	F40F12.7
	F44C8.6
	F08D12.2
	T12A7.4
	R11D1.10
	C07A9.11
	F41B4.4
	C16C10.6
	C01G6.5
	ZC410.4
	W03G9.5
	C01G5.3
	C15H9.11
	R08E3.2
	F10G7.10
	C33D9.1
	C27H5.2
	C01G5.4
	F28C1.1
	F56D1.1
	R166.5
	C14B1.6
	C33D9.3
	K01C8.9
	Y39A1A.5
	Y54H5A.4
	C33H5.11
	Y70D2A.2
	R102.3
	R13F6.4
	T04A8.16
	K07C5.6
	F59A6.1
	F37E3.1
	T10G3.5
	Y73B6BL.31
	ZK370.4
	EEED8.5
	C31H2.4
	F32D8.12
	ZK945.3
	ZC434.6
	ZK637.10
	T06C12.6
	C32F10.5
	W10D5.3
	T27C10.3
	M88.6
	F25G6.2
	D2096.4
	C45B2.2
	F59E12.9
	Y65B4BR.2
	W06D4.6
	F01G4.3
	F35G12.1
	F02A9.6
	C25D7.3
	K02B12.8
	ZK622.4
	C46C2.1
	F59A7.2
	T05H10.5
	F59B10.3
	C34D10.1
	C35D10.9
	F26G1.1
	F26H11.2
	F48C1.2
	F42G10.1
	F22B7.6
	C01H6.7
	Y106G6H.12
	F09G8.4
	T22A3.5
	W05E10.1
	F20C5.4
	F21C10.10
	F45E4.7
	C09E7.8
	F29D11.2
	T10E9.1
	C54H2.1
	C36B1.9
	F56H1.3
	F42C5.9
	Y97E10AR.1
	ZK328.4
	F28D1.10
	K01C8.1
	Y43H11AL.3
	C50F4.11
	Y106G6D.6
	C01B10.1
	T05G5.9
	T26A5.5
	C15F1.3
	F13H8.9
	C53A3.2
	F55D10.1
	T13F3.6
	C26C6.1
	R02D3.7
	F46F3.2
	B0393.2
	T21C9.2
	F35C5.7
	F21D5.6
	T23F2.2
	M01E10.2
	F28E10.2
	F54F12.1
	F46F11.6
	Y75B7AL.3
	C09H6.1
	E03A3.6
	Y73B6BL.18
	C26H9A.1
	ZK1307.8
	F21D5.5
	F22B7.10
	F01F1.3
	Y62E10A.16
	ZK1307.9
	Y71H2B.11
	Y75B8A.26
	F08B4.6
	Y40C5A.4
	K02E2.4
	C42D4.1
	F39D8.1
	H11E01.2
	B0511.1
	F49E8.2
	T21E12.4
	F09C6.5
	C09D1.1
	R11A8.2
	D2030.1
	C33F10.2
	W04G3.4
	B0280.11
	T20B12.1
	C44H9.6
	Y20C6A.1
	F01G10.6
	F19F10.11
	F33D4.5
	F56H11.1
	F32H2.5
	T22A3.4
	C16A3.2
	T23G7.3
	F33G12.3
	C48B4.1
	ZC376.6
	C27A12.2
	T28C6.5
	T27E9.4
	F39B2.4
	F56A8.7
	T02G5.13
	E02H9.3
	F09E5.5
	T14G8.3
	F54G2.1
	K06H7.7
	C30F12.5
	C32A3.2
	C29F5.3
	C06G3.10
	F40F11.2
	Y69A2AR.5
	Y39B6A.14
	B0495.4
	Y116A8C.33
	C48B4.4
	C03D6.4
	ZC262.3
	C47E8.8
	Y45G5AM.7
	F43G9.12
	F59C12.3
	F57A8.6
	C29F4.2
	F28B3.7
	K12F2.2
	F44G4.8
	Y110A7A.16
	M03C11.8
	Y15E3A.1
	C55B7.5
	C43E11.3
	Y59A8B.14
	F40F4.8
	F10C2.6
	F40G12.10
	C30H6.6
	F41E7.8
	F21H11.2
	C13C12.2
	T13H5.1
	Y110A7A.1
	W02D9.4
	R09E10.7
	F55D12.1
	B0491.6
	Y92H12A.3
	C09H6.3
	F25H2.2
	T10B11.7
	F57F5.5
	T26A8.1
	F38A1.8
	Y94H6A.6
	B0310.1
	Y59E9AL.36
	K04F10.6
	F35B3.7
	F48F5.2
	C05C10.3
	M18.2
	T10E10.5
	Y57A10A.14
	T01H8.1
	M05B5.5
	F31E3.4
	Y106G6A.1
	T23F11.1
	W04E12.7
	T08G3.7
	Y77E11A.2
	C53A5.16
	C10C6.3
	Y54F10AM.4
	C44B7.12
	Y92H12A.4
	F25B5.1
	F42H11.2
	K08B12.5
	C32E8.11
	C38C3.4
	B0523.3
	Y48C3A.4
	K11H3.8
	F26D12.1
	Y53F4B.33
	D1022.9
	B0464.2
	T20D3.11
	M01E11.2
	C41G7.4
	ZK973.1
	F22B7.5
	Y70C5C.6
	T19C4.6
	B0205.9
	C17E4.1
	C34D10.2
	C07H6.3
	F09G8.2
	C50C3.6
	ZK287.2
	T14B4.1
	ZK1236.7
	R05F9.9
	C45G7.5
	C02C6.2
	R10E4.11
	T12C9.5
	C52E12.4
	K07G5.2
	ZK643.5
	T27F2.2
	C35B8.3
	R08E3.1
	F46H5.4
	C54D10.4
	C18H2.1
	C31E10.5
	Y48B6A.8
	W04G3.6
	C47D12.2
	T12A7.2
	T04F8.8
	ZC328.2
	F36A2.4
	T20B12.8
	C06A8.6
	Y62E10A.6
	F46F11.8
	B0198.1
	K02A11.1
	F08F8.4
	C53A5.13
	T23F6.4
	F58A3.2
	T23B12.11
	F42A9.5
	F41E6.9
	F13H8.8
	F46C5.6
	F25H5.1
	T14G8.1
	C30F12.7
	F27D9.2
	C27H6.1
	C56C10.10
	F54C8.5
	F21F3.4
	F16A11.3
	ZK897.1
	T05C12.1
	C05A2.1
	B0001.2
	C46F4.2
	T02E1.2
	F12A10.8
	K06H7.6
	F41B5.9
	R06F6.2
	W01B6.9
	F18G5.6
	C16H3.3
	C14C11.3
	M02D8.5
	F59G1.5
	F59A2.2
	F27D4.6
	W10C6.1
	C47B2.8
	F44F1.3
	K01C8.5
	C03D6.3
	C10F3.6
	ZK1251.9
	C16A11.5
	Y54F10AM.10
	T01E8.5
	C24H11.9
	C28G1.1
	F35H10.7
	F42H10.5
	T07F8.3
	ZK1290.13
	F40H3.1
	Y53C10A.7
	F53F4.14
	K08D12.6
	C05D11.8
	T23G11.6
	K08D8.3
	C56E6.3
	T28H10.2
	B0285.9
	K09A9.4
	C33F10.7
	Y119C1B.3
	T11A5.6
	Y92H12BL.5
	ZK1055.6
	C05H8.1
	D1046.2
	F39H11.3
	C05D11.9
	F25H5.5
	ZC168.3
	Y116A8C.9
	T08G2.2
	C47E12.11
	W09D10.2
	C01F6.4
	ZK856.1
	C54H2.3
	B0035.15
	T08A9.1
	F01G4.1
	T28D9.7
	F47D12.9
	C37E2.2
	Y119C1A.1
	F56A3.1
	R09E10.3
	F47A4.3
	F18E2.1
	F35E12.6
	B0361.3
	T24B1.1
	F29F11.3
	F48D6.4
	K10C3.5
	W06H8.6
	T10H9.2
	F31F6.6
	C16D9.5
	T22A3.6
	T08H4.3
	K10C3.3
	C49C8.4
	C08F8.2
	C14A6.13
	T20H4.4
	C09H10.7
	C56C10.11
	W01B6.5
	C09D4.9
	F34D10.6
	R09E10.1
	F28H1.1
	ZC168.1
	R04E5.10
	Y102A5C.3
	C56C10.1
	Y73B6A.4
	F18E2.2
[truncated: 952 more rows]
