# Supplementary material for: Comparative analysis of the molecular and physiological consequences of constitutive SKN-1 activation
Source: GeroScience. 2023 Sep 26;45(6):3359–70. doi: 10.1007/s11357-023-00937-9 (PMC10643742; doi:10.1007/s11357-023-00937-9)
Supplement: Supplementary file 4 — Supplementary file4 (XLSX 12 KB) [file 11357_2023_937_MOESM4_ESM.xlsx]

## Sheet: Sheet1
	N2		skn-1gf		xrep-4gf
Day	TOTAL Alive	TOTAL Dead	TOTAL Alive	TOTAL Dead	TOTAL Alive	TOTAL Dead
1	350	0	188	0	365	0
2		0	0	0	0	0
3	248	1	187	1	259	3
4			43	52	98	2
5	250	4	17	26	232	11
6	83	3	55	7	196	3
7	242	8	9	1	217	10
8	89	2	0	0	0	0
9	199	34	17	18	174	56
10	136	12	10	7	126	32
11	197	22	7	2	154	30
12	37	17	2	8	26	21
13			0	0	0	0
14	182	49	3	6	98	82
15			0	0	0	0
16	109	64	2	1	44	54
17	41	5	0	0	18	4
18	78	26	1	1	12	27
19	70	8	0	0	6	6
20	4	4	0	1	1	1
21	49	15			1	3
22	33	13			1	1
23	29	7			0	1
24	20	7
25	18	2
26	8	4
27	6	8
28	2	1
29	2	1
30	1	1
31	1	2
32	0	0
33	0	1
	N2		skn-1gf		xrep-4gf
	TOTAL Alive	TOTAL Dead	TOTAL Alive	TOTAL Dead	TOTAL Alive	TOTAL Dead
25% Quartile	157.75	2.25	57	4.375	158.625	3.375
50% Quartile	107.5	24.75	5.125	5.25	77.75	34.375
75% Quartile	40.5	10.625	0.125	0.25	4.875	5.375
	N2		skn-1gf		xrep-4gf
Mean Lifespan	16		5		14
