# Supplementary material for: Comparative analysis of the molecular and physiological consequences of constitutive SKN-1 activation
Source: GeroScience. 2023 Sep 26;45(6):3359–70. doi: 10.1007/s11357-023-00937-9 (PMC10643742; doi:10.1007/s11357-023-00937-9)
Supplement: Supplementary file 5 — Supplementary file5 (XLSX 97 KB) [file 11357_2023_937_MOESM5_ESM.xlsx]

## Sheet: Rep 1
skn-1gf	Area	Mean	IntDen	RawIntDen	CTCF	Normalized CTCF	IntDen-Background IntDen	Normalized NR IntDen	xrep-4gf	Area	Mean	IntDen	RawIntDen	CTCF	Normalized CTCF	IntDen-Background IntDen	Normalized NR IntDen	WT	Area	Mean	IntDen	RawIntDen	CTCF	Normalized CTCF	IntDen-Background IntDen	Normalized NR IntDen
1	174.731	42.083	7353.24	17675					1	240.046	42.459	10192.2	24499					1	294.546	43.143	12707.5	30545
2	23572.4	226.452	5.33802e+06	12831004	226.14	1.12225	5.33067e+06	0.716299	2	25251.9	181.291	4.57795e+06	11004023	180.888	0.897682	4.56776e+06	0.613784	2	42094.2	223.764	9.41917e+06	22640869	223.462	1.10896	9.40646e+06	1.26398
3	174.731	42.014	7341.18	17646					3	16401.4	182.313	2.99019e+06	7187526	181.692	0.901674	2.98e+06	0.400432	3	47374	226.89	1.07487e+07	25836630	226.622	1.12464	1.0736e+07	1.44263
4	22785.3	234.139	5.33491e+06	12823543	233.817	1.16035	5.32757e+06	0.715883	4	240.046	42.442	10188	24489					4	294.546	43.922	12937.1	31097
5	174.731	41.74	7293.33	17531					5	15712	147.778	2.32189e+06	5581124	147.129	0.730152	2.3117e+06	0.310631	5	39382.2	185.19	7.29318e+06	17530639	184.861	0.917403	7.28025e+06	0.97827
6	24461.9	250.214	6.1207e+06	14712348	249.916	1.24025	6.11341e+06	0.821479	6	240.046	42.778	10268.7	24683					6	294.546	42.799	12606.4	30302
7	174.731	42.26	7384.03	17749					7	25724.5	131.44	3.38122e+06	8127435	131.04	0.650308	3.37095e+06	0.452965	7	29289.4	186.803	5.47135e+06	13151485	186.372	0.924901	5.45874e+06	0.733509
8	18716.5	164.623	3.08118e+06	7406228	164.229	0.815009	3.07379e+06	0.413035	8	240.046	42.806	10275.4	24699					8	294.546	45.113	13287.8	31940
9	174.731	42.905	7496.77	18020					9	22637.2	141.149	3.19521e+06	7680326	140.695	0.698219	3.18493e+06	0.42797	9	34146.5	209.823	7.16472e+06	17221846	209.434	1.03935	7.15143e+06	0.960961
10	25194.1	186.878	4.70822e+06	11317157	186.581	0.925934	4.70072e+06	0.631652	10	24577.5	149.082	3.66407e+06	8807334	148.664	0.737768	3.6538e+06	0.490972	10	42489	219.809	9.33948e+06	22449319	219.496	1.08928	9.32619e+06	1.25319
11	174.731	42.679	7457.25	17925					11	26211.2	171.514	4.49559e+06	10806054	171.122	0.849217	4.48531e+06	0.602706	11	294.546	44.695	13164.7	31644
12	19284.8	188.564	3.63644e+06	8740907	188.178	0.933861	3.62898e+06	0.487638	12	21143.2	187.825	3.97123e+06	9545651	187.339	0.929699	3.96095e+06	0.532246	12	38964.1	210.294	8.19393e+06	19695754	209.957	1.04194	8.18076e+06	1.09928
13	18530.2	205.976	3.81677e+06	9174385	205.574	1.02019	3.80932e+06	0.51187	13	25766.1	159.985	4.12218e+06	9908486	159.586	0.791968	4.1119e+06	0.55253	13	27386.5	191.097	5.23347e+06	12579698	190.616	0.94596	5.2203e+06	0.701469
14	174.731	42.31	7392.76	17770					14	16717.1	146.818	2.45437e+06	5899578	146.203	0.725555	2.4441e+06	0.328421	14	294.546	42.685	12572.7	30221
15	24376.6	198.133	4.8298e+06	11609401	197.83	0.981759	4.82241e+06	0.648003	15	18922.5	146.516	2.77244e+06	6664128	145.973	0.724412	2.76217e+06	0.371162	15	31211.9	178.856	5.58244e+06	13418513	178.453	0.885602	5.56986e+06	0.748441
16	174.731	41.802	7304.15	17557					16	240.046	45.009	10804.2	25970					16	294.546	43.671	12863.1	30919
17	22750.3	178.309	4.0566e+06	9750851	177.988	0.883294	4.04929e+06	0.544117	17	22914.7	133.246	3.05328e+06	7339170	132.774	0.658912	3.04247e+06	0.408827	17	36317.3	212.059	7.7014e+06	18511874	211.704	1.05062	7.68854e+06	1.03313
18	174.731	43.936	7676.91	18453					18	18922.5	146.516	2.77244e+06	6664128	145.945	0.724273	2.76164e+06	0.371091	18	294.546	44.715	13170.5	31658
19	23378.5	172.017	4.02149e+06	9666470	171.688	0.852028	4.01382e+06	0.53935	19	27221.3	185.998	5.06311e+06	12170213	185.601	0.921073	5.05231e+06	0.678895	19	34718.1	210.506	7.30838e+06	17567160	210.127	1.04279	7.29521e+06	0.980281
20	20662.7	178.245	3.68302e+06	8852886	177.873	0.882723	3.67534e+06	0.493868	20	240.046	42.657	10239.6	24613					20	42995.8	221.911	9.54121e+06	22934232	221.604	1.09974	9.52804e+06	1.28031
21	174.731	42.114	7358.65	17688					21	27518.8	168.359	4.63305e+06	11136469	167.987	0.833662	4.62281e+06	0.621182	21	294.546	44.795	13194.2	31715
22	17700.6	183.908	3.25528e+06	7824732	183.492	0.910608	3.24793e+06	0.436434	22	19898.9	185.905	3.6993e+06	8892008	185.39	0.920026	3.68906e+06	0.495711	22	39412.5	232.589	9.16691e+06	22034522	232.254	1.15259	9.15372e+06	1.23001
23	16837.8	172.882	2.91095e+06	6997050	172.445	0.855784	2.90359e+06	0.390165	23	20493	165.385	3.38924e+06	8146724	164.886	0.818271	3.379e+06	0.454047	23	294.546	42.914	12640.1	30383
24	21234.7	183.462	3.89578e+06	9364289	183.116	0.90874	3.88842e+06	0.5225	24	14478.1	135.189	1.95728e+06	4704710	134.482	0.667385	1.94704e+06	0.26163	24	39366.8	193.698	7.62528e+06	18328901	193.377	0.959664	7.61264e+06	1.02294
25	174.731	41.855	7313.3	17579					25	240.046	42.341	10163.9	24431					25	294.546	42.904	12637.2	30376
26	19321.9	132.584	2.56178e+06	6157753	132.206	0.656092	2.55447e+06	0.343252	26	26753.3	184.106	4.92544e+06	11839289	183.726	0.911767	4.91528e+06	0.660482	26	27077.4	215.479	5.8346e+06	14024637	215.012	1.06703	5.82196e+06	0.782316
27	174.731	42.955	7505.51	18041					27	600540	52.841	3.17332e+07	76277266	52.8242	0.262148	3.17231e+07	4.26273	27	294.546	42.853	12622.2	30340
28	18707.8	187.212	3.50233e+06	8418561	186.811	0.927078	3.49483e+06	0.469611	28	240.046	42.534	10210.1	24542					28	39838.1	187.667	7.47632e+06	17970840	187.351	0.929755	7.4637e+06	1.00292
29	26273.2	179.858	4.72544e+06	11358548	179.572	0.891153	4.71793e+06	0.633964	29	24687.3	161.038	3.97561e+06	9556173	160.625	0.797124	3.9654e+06	0.532843	29	294.546	43.061	12683.4	30487
30	174.731	42.562	7436.86	17876					30	22487.8	192.058	4.31897e+06	10381506	191.604	0.950864	4.30876e+06	0.578982	30	37147.7	187.031	6.94776e+06	16700342	186.689	0.926473	6.93508e+06	0.931889
31	18306.3	167.702	3.07001e+06	7379388	167.296	0.83023	3.06257e+06	0.411528	31	240.046	42.718	10254.2	24648					31	294.546	42.836	12617.2	30328
32	174.731	42.798	7478.05	17975					32	19532.8	134.334	2.62392e+06	6307109	133.809	0.664047	2.61366e+06	0.351206	32	28303.8	196.661	5.56627e+06	13379660	196.216	0.973749	5.55366e+06	0.746263
33	20215.1	169.51	3.42666e+06	8236661	169.14	0.839383	3.41918e+06	0.459446	33	24171.1	194.738	4.70701e+06	11314249	194.313	0.964309	4.69676e+06	0.631118	33	294.546	64.236	18920.4	45479
34	18907.1	168.693	3.18949e+06	7666573	168.297	0.8352	3.18201e+06	0.427577	34	240.046	42.572	10219.2	24564					34	32663.4	175.184	5.7221e+06	13754223	174.605	0.866502	5.70318e+06	0.766355
35	18997	151.056	2.8696e+06	6897661	150.662	0.747683	2.86212e+06	0.384593	35	23045.3	156.576	3.60835e+06	8673390	156.133	0.774833	3.59813e+06	0.483492	35	294.546	45.23	13322.4	32023
36	174.731	43.024	7517.57	18070					36	21046.7	185.953	3.9137e+06	9407371	185.468	0.920411	3.90348e+06	0.524524	36	44153.6	215.985	9.53651e+06	22922929	215.683	1.07036	9.52319e+06	1.27966
37	19127.6	162.723	3.1125e+06	7481527	162.33	0.805588	3.10498e+06	0.417227	37	240.046	42.523	10207.6	24536					37	294.546	62.992	18553.9	44598
38	14103.7	149.792	2.11261e+06	5078091	149.259	0.740719	2.1051e+06	0.282868	38	22034.8	188.828	4.16078e+06	10001284	188.365	0.934789	4.15058e+06	0.557726	38	35185.3	204.368	7.19076e+06	17284453	203.841	1.01159	7.17221e+06	0.963753
39	17183.9	165.278	2.84013e+06	6826817	164.841	0.818047	2.83261e+06	0.380627	39	24931.5	204.658	5.10244e+06	12264742	204.249	1.01361	5.09223e+06	0.68426	39	294.546	42.713	12581	30241
40	174.731	105.152	18373.3	44164					40	240.046	42.825	10280	24710					40	38390.4	209.501	8.04281e+06	19332524	209.173	1.03805	8.03023e+06	1.07905
41	21114.9	202.601	4.2779e+06	10282792	201.73	1.00112	4.25953e+06	0.572366	41	22338.9	211.379	4.72196e+06	11350184	210.918	1.04671	4.71168e+06	0.633124	41	294.546	42.678	12570.6	30216
42	15934.2	192.123	3.06132e+06	7358510	190.97	0.947718	3.04295e+06	0.408891	42	15333.4	192.753	2.95556e+06	7104291	192.082	0.953238	2.94528e+06	0.395767	42	32223.2	175.192	5.64525e+06	13569495	174.802	0.86748	5.63268e+06	0.756881
43	174.731	43.11	7532.55	18106					43	240.046	42.454	10190.9	24496					43	294.546	42.579	12541.5	30146
44	16895.2	176.334	2.9792e+06	7161099	175.888	0.872871	2.97166e+06	0.399312	44	15185.3	161.899	2.45848e+06	5909461	161.227	0.800116	2.44829e+06	0.328985	44	32360.9	154.257	4.99189e+06	11999025	153.869	0.7636	4.97935e+06	0.669092
45	27134	192.501	5.22333e+06	12555324	192.224	0.953939	5.2158e+06	0.700863	45	240.046	42.428	10184.7	24481					45	294.546	42.316	12464.1	29960
46	11810.5	132.802	1.56846e+06	3770117	132.164	0.655885	1.56093e+06	0.209747	46	15633.8	134.679	2.10555e+06	5061113	134.028	0.665133	2.09536e+06	0.281561	46	43348.6	222.338	9.63803e+06	23166961	222.051	1.10196	9.62557e+06	1.29342
47	174.731	43.138	7537.54	18118					47	25159.1	217.05	5.46078e+06	13126080	216.645	1.07513	5.45059e+06	0.732414					Average CTCF	201.505		7.44196e+06	Average NR Intensity
48	15218.2	159.208	2.42286e+06	5823829	158.713	0.787636	2.41532e+06	0.324555	48	240.046	42.674	10243.8	24623											25
49	16444.2	191.302	3.14581e+06	7561581	190.843	0.947088	3.13827e+06	0.421699	49	28690.7	174.975	5.02016e+06	12066974	174.618	0.866568	5.00992e+06	0.673199
50	22651.7	177.124	4.01217e+06	9644070	176.792	0.877355	4.00464e+06	0.538116	50	26128	139.813	3.65305e+06	8780835	139.421	0.691899	3.6428e+06	0.489495
51	174.731	189.576	33124.7	79622					51	240.046	42.757	10263.8	24671
52	23354.4	174.062	4.06511e+06	9771310	172.644	0.856769	4.03198e+06	0.541791	52	28152.4	161.347	4.54231e+06	10918351	160.982	0.798899	4.53204e+06	0.608985
53	20659.4	179.779	3.71412e+06	8927634	178.175	0.884222	3.68099e+06	0.494627	53	21704.4	157.755	3.42398e+06	8230230	157.282	0.780535	3.41372e+06	0.458712
54	174.731	43.195	7547.53	18142					54	240.046	42.629	10233	24597
55	17726	195.861	3.47183e+06	8345234	195.435	0.969875	3.46428e+06	0.465506	55	27831.2	162.669	4.52727e+06	10882202	162.301	0.805442	4.51704e+06	0.606969
56	26680.5	179.749	4.79581e+06	11527694	179.467	0.89063	4.78826e+06	0.643414	56	240.046	42.317	10158.1	24417
57	174.731	43.317	7568.74	18193					57	24425.7	144.728	3.53507e+06	8497254	144.312	0.716169	3.52491e+06	0.473654
58	19072.7	186.713	3.56112e+06	8559872	186.316	0.924623	3.55355e+06	0.477502	58	17234.3	126.334	2.17728e+06	5233520	125.745	0.624027	2.16712e+06	0.291203
59	22452	161.324	3.62204e+06	8706310	160.986	0.798919	3.61447e+06	0.485689	59	240.046	42.827	10280.4	24711
60	174.731	42.76	7471.39	17959					60	22473.7	158.223	3.55586e+06	8547226	157.766	0.782937	3.54558e+06	0.476431
61	24106.6	192.867	4.64935e+06	11175661	192.557	0.955592	4.64188e+06	0.623745	61	28584.7	154.907	4.42796e+06	10643501	154.547	0.766964	4.41768e+06	0.593618
62	174.731	42.645	7451.42	17911					62	240.046	42.459	10192.2	24499
63	21597.5	178.747	3.86048e+06	9279450	178.402	0.885344	3.85303e+06	0.517744	63	27314.1	164.078	4.48164e+06	10772523	163.705	0.812408	4.47145e+06	0.600843
64	24619.9	181.674	4.4728e+06	10751288	181.371	0.900083	4.46535e+06	0.600024	64	19013.6	138.847	2.63998e+06	6345730	138.311	0.686389	2.62979e+06	0.353373
65	16712.1	179.591	3.00135e+06	7214346	179.145	0.889034	2.9939e+06	0.4023	65	240.046	42.312	10156.8	24414
66	174.731	43.54	7607.85	18287					66	27103.2	144.507	3.91661e+06	9414358	144.132	0.715279	3.90645e+06	0.524923
67	14279.2	167.054	2.38541e+06	5733805	166.522	0.826388	2.3778e+06	0.319513	67	21072.9	179.176	3.77576e+06	9075812	178.694	0.886797	3.76561e+06	0.505997
68	17973.1	167.874	3.01722e+06	7252497	167.451	0.831	3.00961e+06	0.404411	68	240.046	42.496	10200.9	24520
69	19391.3	177.391	3.43985e+06	8268378	176.999	0.878383	3.43224e+06	0.461202	69	16601.5	173.738	2.8843e+06	6933002	173.123	0.85915	2.8741e+06	0.386202
70	174.731	42.845	7486.37	17995					70	21820.5	162.043	3.53586e+06	8499158	161.576	0.801843	3.52566e+06	0.473755
71	24357	174.019	4.23859e+06	10188294	173.712	0.86207	4.2311e+06	0.568546	71	26327.7	135.986	3.58021e+06	8605747	135.599	0.672929	3.57e+06	0.479713
72	22429.2	153.144	3.43488e+06	8256428	152.81	0.758341	3.42739e+06	0.46055							49
						47

## Sheet: Rep 2 
skn-1gf	Area	Mean	IntDen	RawIntDen	CTCF	Normalized CTCF	IntDen-Background IntDen	Normalized NR IntDen	xrep-4gf	Area	Mean	IntDen	RawIntDen	CTCF	Normalized CTCF	IntDen-Background IntDen	Normalized NR IntDen	WT	Area	Mean	IntDen	RawIntDen	CTCF	Normalized CTCF	IntDen-Background IntDen	Normalized NR IntDen
1	196.364	42.356	8317.17	19992					1	213.837	41.885	8956.6	21529					1	203.436	42.139	8572.61	20606
2	17424.8	177.607	3.09477e+06	7438905	177.13	1.10175			2	15524	157.524	2.4454e+06	5878014	156.947	0.976211			2	26193.8	150.473	3.94145e+06	9474065	150.145	0.933904
3	196.364	42.064	8259.76	19854					3	213.837	42.058	8993.63	21618					3	203.436	42.499	8645.83	20782
4	17019.6	159.772	2.71925e+06	6536266	159.287	0.990761			4	20233.4	139.404	2.82062e+06	6779923	138.96	0.864328			4	36720.9	157.551	5.7854e+06	13906367	157.315	0.9785
5	196.364	41.975	8242.29	19812					5	213.837	42.165	9016.51	21673					5	203.436	42.509	8647.91	20787
6	27877.8	184.211	5.1354e+06	12343974	183.915	1.14395			6	24176.9	192.483	4.65364e+06	11185966	192.11	1.19492			6	32124.2	170.729	5.48452e+06	13183144	170.459	1.06026
7	196.364	42.203	8287.22	19920					7	213.837	42.144	9011.93	21662					7	203.436	42.354	8616.29	20711
8	28073.8	184.651	5.18384e+06	12460417	184.356	1.14669			8	20687.3	141.261	2.9223e+06	7024346	140.825	0.875933			8	32439.5	159.054	5.15963e+06	12402213	158.788	0.987661
9	196.364	42.407	8327.16	20016					9	213.837	42.49	9085.99	21840					9	203.436	42.035	8551.39	20555
10	28385.8	210.99	5.98913e+06	14396077	210.697	1.31053			10	18315.5	177.29	3.24715e+06	7805187	176.794	1.09966			10	39488.3	175.586	6.93359e+06	16666286	175.37	1.0908
11	196.364	42.413	8328.4	20019					11	213.837	41.992	8979.48	21584					11	203.436	42.254	8595.91	20662
12	26954.7	200.411	5.40202e+06	12984837	200.102	1.24463			12	18428.7	182.622	3.36548e+06	8089601	182.135	1.13288			12	33097.7	170.116	5.63046e+06	13533951	169.857	1.05651
13	196.364	42.081	8263.09	19862					13	15114.6	163.652	2.47354e+06	5945642	163.058	1.01422			13	203.436	43.012	8750.25	21033
14	23117.3	196.445	4.54126e+06	10915836	196.087	1.21966			14	213.837	41.949	8970.33	21562					14	32836.9	162.535	5.33713e+06	12828868	162.268	1.00931
15	196.364	42.316	8309.27	19973					15	24305.8	178.049	4.32762e+06	10402309	177.679	1.10517			15	203.436	42.417	8629.19	20742
16	22747.4	199.83	4.54561e+06	10926295	199.465	1.24067			16	213.837	41.874	8954.11	21523					16	33829.1	170.465	5.76668e+06	13861387	170.21	1.05871
17	196.364	42.032	8253.52	19839					17	22005.2	166.094	3.65494e+06	8785387	165.687	1.03057			17	34537.6	161.56	5.57989e+06	13412400	161.31	1.00335
18	26912.7	233.448	6.28272e+06	15101774	233.142	1.45014			18	213.837	42.28	9041.06	21732					18	203.436	42.258	8596.74	20664
19	196.364	42.242	8294.71	19938					19	22224.9	175.893	3.90921e+06	9396566	175.486	1.09152			19	37701.8	166.781	6.28797e+06	15114399	166.553	1.03596
20	20979.3	215.794	4.5272e+06	10882038	215.398	1.33978			20	17109.4	152.214	2.6043e+06	6259962	151.686	0.943485			20	203.436	42.1	8564.71	20587
21	196.364	43.008	8445.31	20300					21	16848.2	187.629	3.16121e+06	7598611	187.093	1.16372			21	35520.2	155.893	5.53734e+06	13310114	155.652	0.968151
22	23187.2	223.663	5.1861e+06	12465842	223.299	1.38892			22	213.837	41.551	8885.05	21357					22	38252.3	185.115	7.08106e+06	17020765	184.891	1.15002
23	19833.6	200.972	3.98598e+06	9581116	200.546	1.24739			23	12603.1	185.421	2.33687e+06	5617143	184.716	1.14893			23	181.387	43.385	7869.53	18916
24	23842.8	227.929	5.43447e+06	13062849	227.575	1.41551			24	213.837	41.722	8921.66	21445					24	33984.2	169.838	5.77183e+06	13873755	169.607	1.05495
25	196.364	42.449	8335.48	20036					25	13710.1	199.909	2.74078e+06	6588006	199.258	1.23939			25	203.436	42.753	8697.42	20906
26	27533.4	261.392	7.19699e+06	17299418	261.089	1.62397			26	213.837	42.267	9038.14	21725					26	33479.2	173.015	5.79239e+06	13923171	172.755	1.07453
27	196.364	42.242	8294.71	19938					27	16864	159.013	2.6816e+06	6445769	158.478	0.985729			27	203.436	42.847	8716.56	20952
28	20311.6	183.298	3.72307e+06	8949161	182.89	1.13757			28	213.837	42.405	9067.68	21796					28	33217.5	178.986	5.94548e+06	14291152	178.724	1.11166
29	21211	210.48	4.46449e+06	10731310	210.089	1.30675			29	26945.5	167.624	4.51672e+06	10856856	167.288	1.04053			29	203.436	42.505	8647.08	20785
30	19278.2	208.36	4.0168e+06	9655198	207.93	1.29332			30	213.837	42.204	9024.83	21693					30	36180.4	166.255	6.01517e+06	14458685	166.016	1.03262
31	196.364	42.583	8361.69	20099					31	18873.8	164.742	3.10931e+06	7473849	164.264	1.02172			31	40203.8	170.412	6.85123e+06	16468305	170.197	1.05863
32	19506.2	178.995	3.49151e+06	8392558	178.567	1.11068			32	213.837	42.233	9031.07	21708					32	203.436	42.045	8553.47	20560
33	27397.7	218.499	5.98637e+06	14389456	218.194	1.35716			33	21055.4	179.338	3.77604e+06	9076474	178.909	1.11281			33	32850.2	169.602	5.57145e+06	13392114	169.342	1.0533
34	196.364	42.405	8326.74	20015					34	213.837	42.809	9154.21	22004					34	203.436	42.237	8592.58	20654
35	27302.1	209.224	5.71224e+06	13730510	208.919	1.29947			35	17810.9	164.107	2.92289e+06	7025759	163.593	1.01755			35	40265.4	174.29	7.01785e+06	16868812	174.076	1.08275
36	196.364	44.244	8687.85	20883					36	18275.1	183.33	3.35039e+06	8053328	182.829	1.1372			36	203.436	42.01	8546.4	20543
37	26466.3	185.348	4.90547e+06	11791282	185.02	1.15082			37	16575.3	207.268	3.43552e+06	8257958	206.715	1.28577			37	36356.4	166.87	6.06679e+06	14582751	166.635	1.03647
38	25116.7	197.785	4.96771e+06	11940886	197.439	1.22807			38	11970.3	167.657	2.00691e+06	4824004	166.893	1.03807			38	203.436	42.638	8674.12	20850
39	27174.3	226.423	6.15289e+06	14789701	226.103	1.40636			39	213.837	42.148	9012.77	21664					39	35808.1	169.751	6.07846e+06	14610802	169.509	1.05434
40	196.364	42.998	8443.23	20295					40	23454.7	184.567	4.32896e+06	10405533	184.183	1.14562			40	196.364	43.078	8459.04	20333
41	28782.7	216.839	6.2412e+06	15001976	216.545	1.34691			41	213.837	41.732	8923.74	21450					41	39036.9	180.104	7.0307e+06	16899696	179.887	1.1189
42	23272.4	203.111	4.72689e+06	11362031	202.748	1.26109			42	16269.5	169.234	2.75335e+06	6618227	168.685	1.04922			42	36914.3	173.945	6.42106e+06	15434315	173.716	1.08051
43	196.364	42.449	8335.48	20036					43	213.837	41.852	8949.53	21512					43	203.436	42.495	8645	20780
44	24436.1	192.552	4.70521e+06	11309917	192.211	1.19555			44	13285.3	179.038	2.37859e+06	5717409	178.365	1.10943			44	35148.3	159.859	5.61876e+06	13505821	159.613	0.99279
45	25778.2	196.517	5.06584e+06	12176778	196.194	1.22032			45	213.837	41.833	8945.37	21502					45	203.436	43.319	8812.66	21183
46	19630.1	189.864	3.72706e+06	8958750	189.44	1.17831			46	20635.7	190.746	3.93617e+06	9461379	190.312	1.18374			46	35876.3	166.597	5.97687e+06	14366622	166.351	1.0347
47	196.364	43.375	8517.28	20473					47	23329.4	186.03	4.33997e+06	10431993	185.646	1.15472			47	203.436	42.92	8731.53	20988
48	20842	184.659	3.84866e+06	9251024	184.25	1.14603			48	213.837	42.529	9094.31	21860					48	42127.1	184.688	7.78035e+06	18701648	184.48	1.14747
49	29347.2	209.559	6.14997e+06	14782693	209.269	1.30165			49	24586.2	147.929	3.63702e+06	8742313	147.559	0.917817			49	203.436	42.728	8692.43	20894
50	24506.8	198.914	4.87474e+06	11717409	198.566	1.23508			50	213.837	42.095	9001.53	21637					50	34735.2	164.246	5.70513e+06	13713421	163.996	1.02005
51	26111.8	233.464	6.09617e+06	14653376	233.138	1.45012			51	17787.1	175.126	3.11498e+06	7487491	174.619	1.08613			51	203.436	42.006	8545.57	20541
52	196.364	44.788	8794.77	21140					52	213.837	41.944	8969.08	21559					52	40579.1	158.6	6.43584e+06	15469831	158.389	0.98518
53	27327.8	196.783	5.37765e+06	12926264	196.461	1.22199			53	22062.6	174.099	3.84107e+06	9232794	173.692	1.08036			53	34849.6	168.549	5.87387e+06	14119022	168.304	1.04685
54	22984.5	194.73	4.47577e+06	10758420	194.347	1.20884			54	213.837	41.959	8972.41	21567					54	203.436	42.192	8583.43	20632
55	23087.3	198.014	4.57161e+06	10988775	197.633	1.22928			55	19298.2	159.551	3.07904e+06	7401102	159.086	0.989516			55	33061.9	149.517	4.94333e+06	11882284	149.258	0.928381
56	196.364	44.091	8657.9	20811					56	213.837	41.996	8980.32	21586					56	203.436	42.235	8592.16	20653
57	26025.3	207.868	5.40982e+06	13003582	207.535	1.29087			57	23288.7	172.322	4.01316e+06	9646439	171.937	1.06945			57	40276.2	168.087	6.76991e+06	16272834	167.874	1.04417
58	25073	192.724	4.83217e+06	11615098	192.379	1.1966			58	14792.2	142.752	2.11161e+06	5075681	142.145	0.884139			58	203.436	42.123	8569.28	20598
59	22596.8	201.273	4.54812e+06	10932324	200.889	1.24953			59	213.837	41.751	8927.9	21460					59	32430	152.011	4.92972e+06	11849569	151.747	0.943864
60	196.364	42.39	8323.83	20008					60	12791.5	169.561	2.16894e+06	5213482	168.863	1.05033			60	203.436	42.405	8626.69	20736
61	20112.3	184.228	3.70525e+06	8906307	183.814	1.14332			61	213.837	41.794	8937.05	21482					61	43928.9	156.151	6.85953e+06	16488267	155.954	0.970035
62	21539.7	192.284	4.14174e+06	9955499	191.897	1.1936			62	19094.3	125.4	2.39443e+06	5755504	124.932	0.777079			62	203.436	42.247	8594.66	20659
63	21273	217.556	4.62808e+06	11124528	217.165	1.35077			63	213.837	41.8	8938.3	21485					63	43090.6	164.54	7.09014e+06	17042581	164.341	1.0222
64	196.364	42.212	8288.88	19924					64	21430.3	120.362	2.57939e+06	6200092	119.945	0.746057			64	203.436	42.223	8589.67	20647
65	28734	188.123	5.40552e+06	12993252	187.834	1.16833			65	213.837	41.934	8967	21554					65	46509.5	155.454	7.23007e+06	17378943	155.269	0.965772
66	22058.5	175.318	3.86725e+06	9295721	174.942	1.08814			66	19237.4	180.519	3.47272e+06	8347375	180.053	1.11993			66	203.436	42.556	8657.48	20810
67	196.364	42.159	8278.48	19899					67	16572.8	154.133	2.5544e+06	6140024	153.591	0.955338			67	40758.8	144.378	5.88466e+06	14144960	144.165	0.896706
68	30091.5	193.44	5.8209e+06	13991707	193.165	1.20148			68	213.837	42.208	9025.66	21695					68	33549.5	133.412	4.4759e+06	10758734	133.154	0.828216
69	196.364	42.555	8356.28	20086					69	213.837	42.132	9009.44	21656					69	203.436	42.29	8603.4	20680
70	24107	214.751	5.177e+06	12443974	214.405	1.3336			70	20175.1	120.71	2.43534e+06	5853836	120.264	0.748038			70	40820.8	160.374	6.54658e+06	15736027	160.163	0.996212
71	18548.5	211.203	3.91748e+06	9416465	210.752	1.31088			71	213.837	42.037	8989.05	21607					71	40560.8	148.141	6.00869e+06	14443108	147.928	0.920114
72	22232	237.781	5.28635e+06	12706805	237.406	1.47666			72	19784.5	167.471	3.31332e+06	7964239	167.016	1.03884			72	203.436	41.589	8460.7	20337
73	196.364	42.284	8303.03	19958					73	213.837	42.13	9009.02	21655					73	37099.4	146.692	5.4422e+06	13081416	146.464	0.911006
74	29633	239.478	7.09648e+06	17057812	239.198	1.48781			74	22145.8	135.414	2.99885e+06	7208347	135.007	0.839743			74	26219.1	136.494	3.57876e+06	8602283	136.172	0.846987
75	196.364	41.992	8245.61	19820					75	213.837	41.817	8942.04	21494					75	203.436	42.305	8606.31	20687
76	22746.6	214.471	4.87848e+06	11726413	214.108	1.33175			76	26017.4	164.057	4.26833e+06	10259783	163.713	1.01829			76	33646	152.364	5.12643e+06	12322417	152.108	0.94611
77	196.364	42.256	8297.62	19945					77	213.837	41.553	8885.46	21358					77	37422.7	179.29	6.70951e+06	16127652	179.06	1.11375
78	26623.5	232.8	6.19795e+06	14898023	232.488	1.44607			78	24639.1	126.114	3.10733e+06	7469090	125.753	0.782184			78	203.436	42.223	8589.67	20647
79	196.364	42.381	8322.16	20004					79	213.837	41.667	8910.01	21417					79	32761.1	133.006	4.35743e+06	10473957	132.744	0.825666
80	27635.7	188.339	5.20487e+06	12510958	188.037	1.16959			80	16532.8	161.996	2.67825e+06	6437715	161.457	1.00426			80	203.436	42.014	8547.23	20545
81	196.364	42.002	8247.7	19825					81	213.837	41.572	8889.62	21368					81	47326.6	138.687	6.56358e+06	15776878	138.506	0.861508
82	32764.9	189.305	6.20256e+06	14909108	189.053	1.17591			82	12781.5	165.57	2.11625e+06	5086822	164.875	1.02552			82	203.436	42.027	8549.73	20551
83	25398.3	181.807	4.61759e+06	11099304	181.482	1.12882			83	213.837	42.029	8987.39	21603					83	29950.5	126.647	3.79314e+06	9117580	126.362	0.785969
84	23371	176.966	4.13588e+06	9941416	176.613	1.09853			84	13903.1	166.414	2.31367e+06	5561380	165.767	1.03107			84	203.436	42.233	8591.75	20652
85	196.364	41.939	8235.22	19795					85	19840.6	179.518	3.56176e+06	8561404	179.065	1.11378			85	36187.9	137.675	4.98218e+06	11975668	137.438	0.854861
86	24270.5	166.547	4.04217e+06	9716176	166.208	1.03381			86	213.837	41.755	8928.73	21462					86	203.436	42.344	8614.21	20706
									87	28170.7	134.654	3.79329e+06	9117949	134.337	0.835574			87	41614.1	149.988	6.24163e+06	15003012	149.781	0.931638
									88	213.837	41.494	8872.98	21328					88	44295.8	175.114	7.75683e+06	18645099	174.92	1.088
									89	18037.2	160.456	2.89417e+06	6956721	159.964	0.994974							Average CTCF	160.772
									90	213.837	41.934	8967	21554
									91	26509.5	161.141	4.27177e+06	10268055	160.803	1.00019
									92	213.837	41.77	8932.06	21470
									93	25022.7	161.954	4.05253e+06	9741075	161.598	1.00514
									94	15576.4	173.481	2.70221e+06	6495295	172.907	1.07548

## Sheet: Rep 3
skn-1gf	Area	Mean	IntDen	RawIntDen	CTCF	Normalized CTCF			xrep-4gf	Area	Mean	IntDen	RawIntDen	CTCF	Normalized CTCF			WT	Area	Mean	IntDen	RawIntDen	CTCF	Normalized CTCF
1	231.31	41.667	9638.05	23167					1	231.31	41.93	9698.79	23313					1	224.654	41.581	9341.42	22454
2	25067.6	125.142	3.13701e+06	7540441	124.758	0.996074			2	17659.8	86.971	1.53589e+06	3691820	86.4215	0.689995			2	23639	178.447	4.21831e+06	10139552	178.052	1.42158
3	20371.9	115.827	2.35962e+06	5671818	115.354	0.920993			3	21033	92.667	1.94907e+06	4684978	92.2061	0.73618			3	224.654	41.3	9278.19	22302
4	231.31	41.718	9649.7	23195					4	231.31	41.601	9622.66	23130					4	20642.7	129.706	2.67748e+06	6435863	129.256	1.03199
5	25622.1	114.185	2.92567e+06	7032443	113.809	0.908656			5	22816.1	128.391	2.92938e+06	7041363	127.97	1.02172			5	27327	145.702	3.98161e+06	9570594	145.363	1.16059
6	231.31	41.622	9627.65	23142					6	21912	92.161	2.01943e+06	4854106	91.7216	0.732311			6	24952.8	130.853	3.26515e+06	7848437	130.481	1.04177
7	16572.8	111.938	1.85512e+06	4459146	111.357	0.889079			7	231.31	42.119	9742.47	23418					7	224.654	41.339	9286.93	22323
8	231.31	41.698	9645.12	23184					8	24567.1	105.628	2.59498e+06	6237561	105.232	0.840177			8	26802.4	135	3.61832e+06	8697350	134.653	1.07508
9	25858	108.542	2.80669e+06	6746453	108.169	0.863632			9	18810.6	104.04	1.95704e+06	4704151	103.522	0.826524			9	224.654	41.494	9321.87	22407
10	231.31	41.396	9575.23	23016					10	18831	112.264	2.11404e+06	5081528	111.747	0.892194			10	26014.9	158.655	4.12739e+06	9921016	158.297	1.26385
11	27695.2	101.563	2.81281e+06	6761146	101.217	0.808125			11	231.31	42.252	9773.26	23492					11	26673	156.713	4.18e+06	10047483	156.363	1.24841
12	231.31	41.91	9694.22	23302					12	19545.7	93.149	1.82067e+06	4376347	92.6494	0.739719			12	224.654	41.52	9327.7	22421
13	23400.6	100.612	2.35439e+06	5659251	100.198	0.799989			13	19501.6	98.673	1.92427e+06	4625375	98.1714	0.783807			13	28954.9	158.048	4.57626e+06	10999965	157.726	1.25929
14	24739.8	109.156	2.70049e+06	6491165	108.764	0.868378			14	231.31	41.942	9701.7	23320					14	224.654	41.913	9415.89	22633
15	27921.9	104.318	2.91276e+06	7001400	103.971	0.830109			15	28872.1	111.963	3.23262e+06	7770253	111.627	0.89124			15	23677.2	133.101	3.15147e+06	7575203	132.704	1.05952
16	231.31	41.254	9542.36	22937					16	231.31	41.725	9651.36	23199					16	17063.7	123.347	2.10475e+06	5059190	122.795	0.980403
17	21689	103.226	2.23888e+06	5381589	102.786	0.820651			17	17037.9	111.112	1.89311e+06	4550476	110.545	0.882602			17	224.654	41.13	9239.92	22210
18	231.31	41.507	9601.02	23078					18	20877	97.898	2.04382e+06	4912729	97.4359	0.777935			18	18696.2	149.095	2.7875e+06	6700311	148.6	1.18644
19	27053.7	101.447	2.74452e+06	6597010	101.092	0.807128			19	24877.9	91.74	2.28231e+06	5485985	91.3525	0.729364			19	21599.6	135.67	2.93041e+06	7043829	135.242	1.07978
20	231.31	41.818	9673	23251					20	231.31	41.766	9660.93	23222					20	19948.4	141.278	2.81827e+06	6774292	140.815	1.12428
21	28897.1	112.228	3.24305e+06	7795331	111.893	0.89336			21	25099.2	81.256	2.03946e+06	4902250	80.871	0.645679			21	224.654	41.837	9398.84	22592
22	231.31	41.795	9667.59	23238					22	20119.8	90.062	1.81202e+06	4355562	89.5815	0.715225			22	26184.2	147.919	3.87313e+06	9309848	147.56	1.17813
23	28118.7	97.167	2.73222e+06	6567436	96.8234	0.773045			23	231.31	41.509	9601.44	23079					23	27993.9	153.631	4.30074e+06	10337705	153.296	1.22392
24	231.31	41.793	9667.17	23237					24	20646.5	96.85	1.99962e+06	4806478	96.3851	0.769545			24	224.654	41.961	9426.71	22659
25	23880.7	109.41	2.61278e+06	6280336	109.005	0.870302			25	17062	78.853	1.34539e+06	3233916	78.2902	0.625074			25	29592.7	154.146	4.56161e+06	10964747	153.828	1.22817
26	231.31	41.631	9629.73	23147					26	18085.4	92.33	1.66984e+06	4013788	91.7995	0.732933			26	224.654	41.633	9353.07	22482
27	27538.4	95.245	2.62289e+06	6304641	94.8952	0.75765			27	20885.3	85.287	1.78125e+06	4281583	84.8274	0.677267			27	33563.2	133.005	4.46408e+06	10730316	132.726	1.0597
28	231.31	41.716	9649.28	23194					28	231.31	41.73	9652.61	23202					28	224.654	41.661	9359.31	22497
29	32033.5	91.199	2.92144e+06	7022260	90.8981	0.725737			29	17916.9	89.53	1.60411e+06	3855805	88.9916	0.710515			29	27844.6	117.222	3.26401e+06	7845699	116.886	0.933228
30	26014	92.166	2.3976e+06	5763118	91.7947	0.732895			30	20896.5	81.033	1.69332e+06	4070228	80.5715	0.643288			30	224.654	41.141	9242.41	22216
31	231.31	41.514	9602.69	23082					31	23469.6	87.033	2.04262e+06	4909860	86.6214	0.691591			31	27724.3	155.889	4.32193e+06	10388623	155.556	1.24197
32	34484.3	96.491	3.32741e+06	7998112	96.2122	0.768165			32	231.31	41.768	9661.35	23223					32	224.654	41.676	9362.64	22505
33	231.31	41.637	9630.98	23150					33	20572.4	83.834	1.72468e+06	4145609	83.3647	0.66559			33	27325.4	124.346	3.3978e+06	8167293	124.003	0.990051
34	35208.2	116.335	4.09596e+06	9845459	116.062	0.926645			34	27396.1	82.705	2.2658e+06	5446300	82.3525	0.657508			34	224.654	41.709	9370.13	22523
35	30925.2	89.525	2.76857e+06	6654819	89.2133	0.712285			35	24429.4	103.775	2.53515e+06	6093748	103.379	0.825386			35	20549.1	134.75	2.76899e+06	6655821	134.294	1.07221
36	231.31	41.594	9620.99	23126					36	17827.5	100.202	1.78634e+06	4293840	99.6597	0.79569			36	23708.8	127.234	3.01656e+06	7250914	126.838	1.01269
37	26714.2	107.57	2.87366e+06	6907419	107.21	0.855974			37	231.31	41.725	9651.36	23199					37	224.654	41.77	9383.86	22556
38	28741.9	102.824	2.95537e+06	7103829	102.49	0.818284			38	26019.5	89.16	2.3199e+06	5576345	88.7892	0.708899			38	29656.8	130.351	3.86579e+06	9292215	130.035	1.03821
39	231.31	42.29	9782	23513					39	30349.9	100.644	3.05453e+06	7342176	100.326	0.801009			39	224.654	41.735	9375.95	22537
40	30267.1	126.994	3.84374e+06	9239193	126.671	1.01135			40	19472.9	91.548	1.7827e+06	4285076	91.0521	0.726966			40	34160.2	114.251	3.90283e+06	9381239	113.976	0.909994
41	25016.4	106.492	2.66405e+06	6403591	106.101	0.847119			41	231.31	41.745	9655.94	23210					41	224.654	41.852	9402.17	22600
42	23463	111.241	2.61004e+06	6273756	110.824	0.884825			42	26936.4	98.727	2.65936e+06	6392302	98.3689	0.785384			42	32900.9	114.934	3.78143e+06	9089434	114.648	0.915358
43	231.31	41.734	9653.44	23204					43	22833.9	95.219	2.17423e+06	5226210	94.7965	0.756861			43	224.654	41.73	9374.71	22534
44	22930.5	123.217	2.82543e+06	6791481	122.796	0.980412			44	13615.7	93.083	1.26739e+06	3046431	92.3741	0.737521			44	34061.6	110.862	3.77614e+06	9076709	110.587	0.882931
45	28868	94.576	2.73021e+06	6562606	94.2413	0.752429			45	231.31	41.421	9581.06	23030					45	29631	120.283	3.56409e+06	8567018	119.966	0.957819
46	25862.2	110.968	2.86988e+06	6898337	110.595	0.882997			46	26211.2	100.661	2.63844e+06	6342021	100.295	0.800763			46	224.654	41.454	9312.72	22385
47	231.31	42.085	9734.57	23399					47	24682.3	89.398	2.20655e+06	5303878	89.0096	0.710658			47	31761.4	128.809	4.09116e+06	9833920	128.516	1.02608
48	25463.6	109.464	2.78736e+06	6699974	109.082	0.870917			48	23113.9	80.097	1.85135e+06	4450093	79.6822	0.636188			48	224.654	41.324	9283.6	22315
49	25132.5	122.878	3.08823e+06	7423195	122.491	0.977975			49	231.31	41.716	9649.28	23194					49	30831.2	108.31	3.33934e+06	8026780	108.009	0.862354
50	18549.7	96.247	1.78535e+06	4291460	95.7222	0.764252			50	24566.3	87.877	2.15881e+06	5189145	87.4844	0.698481			50	224.654	41.704	9368.88	22520
51	231.31	42.135	9746.22	23427					51	20497.6	80.165	1.64318e+06	3949725	79.6942	0.636283			51	28700.3	116.698	3.34927e+06	8050643	116.372	0.929118
52	19336.4	90.728	1.75435e+06	4216940	90.2238	0.720353			52	231.31	41.558	9612.67	23106					52	30247.1	121.604	3.67818e+06	8841249	121.295	0.968425
53	23320.7	101.053	2.35663e+06	5664645	100.635	0.80348			53	25144.6	77.273	1.94299e+06	4670361	76.8904	0.613898			53	24622.9	117.502	2.89322e+06	6954449	117.121	0.935103
54	22198.3	109.828	2.43798e+06	5860184	109.389	0.873366			54	231.31	40.924	9466.23	22754					54	224.654	41.73	9374.71	22534
55	231.31	43.678	10103.2	24285					55	32070.1	76.929	2.46711e+06	5930201	76.6335	0.611847			55	26855.2	117.14	3.14581e+06	7561597	116.791	0.932463
56	25440.3	92.52	2.35375e+06	5657701	92.123	0.735516			56	231.31	41.302	9553.6	22964					56	224.654	41.926	9418.81	22640
57	24918.2	108.074	2.69301e+06	6473204	107.669	0.859633			57	28724	75.089	2.15685e+06	5184425	74.7561	0.596858			57	27416	113.065	3.09981e+06	7451014	112.722	0.899979
58	231.31	41.757	9658.85	23217					58	231.31	41.261	9544.03	22941					58	31210.6	113.127	3.53076e+06	8486894	112.825	0.900803
59	25640.9	116.945	2.99856e+06	7207653	116.568	0.930687			59	33108.1	70.516	2.33464e+06	5611787	70.2275	0.560701			59	224.654	41.494	9321.87	22407
60	24101.6	104.667	2.52263e+06	6063655	104.266	0.832466			60	33668.1	74.427	2.50583e+06	6023265	74.144	0.59197			60	34318.7	125.663	4.3126e+06	10366208	125.392	1.00113
61	20733.9	92.513	1.91815e+06	4610669	92.0473	0.734912			61	231.31	41.835	9676.74	23260					61	224.654	41.556	9335.6	22440
62	231.31	40.991	9481.63	22791					62	23238.3	69.957	1.62567e+06	3907631	69.5401	0.555213			62	34647.4	117.778	4.08069e+06	9808759	117.508	0.938193
63	21818.4	119.647	2.61052e+06	6274904	119.213	0.951803			63	231.31	41.367	9568.58	23000					63	33546.2	120.269	4.03456e+06	9697874	119.99	0.958012
64	27860.4	104.922	2.92317e+06	7026419	104.582	0.834987			64	20143.9	78.518	1.58167e+06	3801857	78.0433	0.623103			64	224.654	46.583	10465.1	25155
65	231.31	41.826	9674.66	23255					65	231.31	41.705	9646.79	23188					65	32069.3	129.388	4.14938e+06	9973883	129.062	1.03044
66	28165.3	105.468	2.97053e+06	7140258	105.124	0.839317			66	19722.1	76.016	1.49919e+06	3603599	75.5265	0.603009			66	28217.7	112.563	3.17628e+06	7634824	112.192	0.895751
67	26625.2	105.207	2.80116e+06	6733153	104.844	0.83708			67	31342.5	80.837	2.53364e+06	6090117	80.5295	0.642953			67	224.654	41.23	9262.38	22264
68	231.31	41.637	9630.98	23150					68	30559.5	90.723	2.77245e+06	6664132	90.4071	0.721816			68	32886.4	110.946	3.64862e+06	8770184	110.665	0.883553
69	24016.3	109.764	2.63611e+06	6336433	109.363	0.873158			69	231.31	41.538	9608.1	23095					69	224.654	41.402	9301.07	22357
70	231.31	41.773	9662.6	23226					70	30500.9	94.052	2.86866e+06	6895395	93.7366	0.748399			70	30258.7	123.824	3.74677e+06	9006117	123.517	0.986168
71	28115	102.736	2.88843e+06	6942928	102.393	0.817511			71	24267.2	69.539	1.6875e+06	4056256	69.1427	0.55204			71	224.654	41.513	9326.03	22417
72	231.31	41.585	9618.91	23121					72	231.31	41.656	9635.56	23161					72	32159.1	103.346	3.32352e+06	7988741	103.056	0.822805
73	27812.5	108.873	3.02803e+06	7278472	108.527	0.866486			73	26304.8	75.788	1.9936e+06	4792027	75.4221	0.602175			73	224.654	41.441	9309.81	22378
74	231.31	42.023	9720.42	23365					74	231.31	41.865	9683.81	23277					74	40544.5	114.079	4.62526e+06	11117757	113.849	0.908978
75	19739.1	102.277	2.01887e+06	4852754	101.785	0.812658			75	18385.8	78.845	1.44963e+06	3484473	78.3182	0.625298			75	224.654	41.304	9279.02	22304
76	27872.4	114.966	3.20438e+06	7702373	114.617	0.915111			76	25975.4	74.766	1.94207e+06	4668163	74.3932	0.59396			76	35706.2	96.881	3.45924e+06	8314982	96.6209	0.771427
77	231.31	2172.26	502465	1207776					77	231.31	41.523	9604.77	23087					77	224.654	41.415	9303.98	22364
78	31491.8	108.764	3.42518e+06	8233106	92.8086	0.74099			78	38821.8	85.387	3.31488e+06	7967981	85.1397	0.679761			78	36959.2	98.989	3.65854e+06	8794047	98.7368	0.788322
79	231.31	41.86	9682.57	23274					79	24801.7	82.296	2.04109e+06	4906180	81.9091	0.653968			79	224.654	41.248	9266.54	22274
80	18343.8	119.639	2.19462e+06	5275222	119.111	0.950988			80	231.31	41.198	9529.47	22906					80	36819.5	115.647	4.25806e+06	10235116	115.395	0.921325
81	20528.3	82.578	1.69519e+06	4074734	82.1064	0.655543			81	22437.5	83.226	1.86739e+06	4488645	82.8016	0.661094			81	224.654	41.626	9351.41	22478
									82	32582.7	72.312	2.35613e+06	5663435	72.0199	0.575012			82	34401.9	106.982	3.68039e+06	8846563	106.71	0.851982
									83	26543.6	71.487	1.89752e+06	4561066	71.1277	0.567888			83	26119.3	121.455	3.17233e+06	7625326	121.097	0.966848
																		84	224.654	41.95	9424.21	22653
																		85	34274.2	118.633	4.06605e+06	9773564	118.358	0.944977
																		86	35293.1	115.576	4.07901e+06	9804732	115.308	0.92063
																		87	31154.9	105.913	3.29972e+06	7931534	105.611	0.843204
																		88	224.654	41.824	9395.92	22585
																		89	32764	108.994	3.57109e+06	8583839	108.707	0.867927
																		90	22995.4	105.497	2.42595e+06	5831267	105.089	0.839036
																		91	224.654	41.437	9308.98	22376
																		92	33371.4	103.938	3.46857e+06	8337398	103.659	0.827622
																						Average CTCF	125.249

## Sheet: Nile red
skn-1gf	Area	Mean	IntDen	RawIntDen	CTCF	Normalized CTCF			xrep-4gf	Area	Mean	IntDen	RawIntDen	CTCF	Normalized CTCF			WT	Area	Mean	IntDen	RawIntDen	CTCF	Normalized CTCF
1	256.271	63.518	16277.8	39127					1	312.851	79.503	24872.5	59786					1	165.578	46.294	7665.26	18425
2	29756.6	145.1	4.31769e+06	10378433	144.553	0.900212			2	17517.6	243.52	4.26588e+06	10253904	242.1	1.50769			2	27016.2	254.819	6.88426e+06	16547707	254.536	1.58513
3	256.271	63.638	16308.6	39201					3	20795.4	171.496	3.56633e+06	8572405	170.3	1.06055			3	165.578	50.183	8309.27	19973
4	22722.5	116.479	2.64668e+06	6361834	115.761	0.720908			4	15371.3	223.341	3.43304e+06	8252011	221.723	1.38079			4	24129	116.193	2.80363e+06	6739092	115.849	0.721455
5	22715.4	124.754	2.83384e+06	6811717	124.036	0.772444			5	312.851	79.875	24989	60066					5	19517.8	118.554	2.31392e+06	5561981	118.129	0.735653
6	256.271	63.917	16380.2	39373					6	24912.8	172.38	4.29447e+06	10322619	171.377	1.06726			6	165.578	49.201	8146.6	19582
7	22607.6	122.963	2.7799e+06	6682050	122.238	0.761246			7	312.851	79.875	24989	60066					7	27520.1	94.017	2.58736e+06	6219234	93.7211	0.583653
8	20180.1	156.669	3.1616e+06	7599546	155.857	0.97061			8	20386.5	204.947	4.17814e+06	10043010	203.721	1.26868			8	22710	107.762	2.44728e+06	5882526	107.404	0.668861
9	24407.4	144.129	3.5178e+06	8455732	143.457	0.893389			9	312.851	79.251	24793.8	59597					9	165.578	65.555	10854.5	26091
10	19877.3	141.49	2.81244e+06	6760261	140.666	0.876006			10	19390.5	205.343	3.9817e+06	9570830	204.064	1.27082			10	23242.1	142.864	3.32045e+06	7981377	142.397	0.886784
11	256.271	63.839	16360.2	39325					11	16316.1	252.815	4.12495e+06	9915140	251.295	1.56495			11	25855.5	144.475	3.73547e+06	8978950	144.055	0.897109
12	24930.3	156.547	3.90277e+06	9381090	155.891	0.970819			12	18704.9	187.805	3.51287e+06	8443901	186.479	1.16131			12	23345.2	253.664	5.92184e+06	14234333	253.199	1.57681
13	22024.4	165.123	3.63673e+06	8741620	164.38	1.02369			13	312.851	79.415	24845	59720					13	22904.3	134.176	3.07321e+06	7387069	133.702	0.832638
14	256.271	63.606	16300.3	39181					14	20744.7	225.738	4.68286e+06	11256197	224.54	1.39834			14	165.578	64.997	10762.2	25869
15	19920.5	141.211	2.81299e+06	6761591	140.392	0.874301			15	312.851	80.391	25150.4	60454					15	21681.6	171.736	3.72351e+06	8950218	171.24	1.06641
16	256.271	63.778	16344.4	39287					16	21639.5	200.914	4.3477e+06	10450563	199.752	1.24397			16	21361.6	137.501	2.93724e+06	7060260	136.997	0.853157
17	16874.4	125.911	2.12467e+06	5107073	124.942	0.778085			17	21340.8	202.825	4.32845e+06	10404306	201.646	1.25576			17	21798.9	128.225	2.79516e+06	6718720	127.731	0.795452
18	256.271	63.8	16350.2	39301					18	312.851	83.198	26028.6	62565					18	22435.4	121.582	2.72774e+06	6556674	121.102	0.754171
19	13009.5	251.457	3.27134e+06	7863322	250.201	1.55814			19	16601.1	220.449	3.65968e+06	8796782	218.881	1.36309			19	165.578	65.884	10909	26222
20	256.271	64.234	16461.3	39568					20	312.851	78.973	24706.9	59388					20	24201.4	154.783	3.74596e+06	9004172	154.332	0.96111
21	15432.4	174.767	2.69709e+06	6482998	173.701	1.08173			21	31876.3	180.627	5.75773e+06	13839854	179.852	1.12004			21	24131.9	151.739	3.66176e+06	8801769	151.287	0.942147
22	15817.3	161.034	2.54713e+06	6122531	159.994	0.99637			22	312.851	79.388	24836.7	59700					22	23593.6	147.641	3.48337e+06	8372991	147.178	0.91656
23	18301.4	132.546	2.42578e+06	5830840	131.647	0.819837			23	28038.8	164.949	4.62498e+06	11117072	164.063	1.02171			23	165.578	64.807	10730.5	25793
24	256.271	63.951	16388.9	39394					24	312.851	81.746	25574.3	61473					24	19131.3	176.426	3.37527e+06	8113136	175.865	1.09521
25	27686.9	143.893	3.98395e+06	9576218	143.301	0.892415			25	26362.7	197.265	5.20043e+06	12500280	196.295	1.22244			25	21008.4	372.015	7.81545e+06	18786016	371.504	2.31356
26	25358	136.861	3.47051e+06	8342072	136.214	0.848283			26	20463.9	168.227	3.44256e+06	8274897	166.977	1.03986			26	25567.6	177.955	4.5499e+06	10936596	177.536	1.10561
27	256.271	69.774	17881.2	42981					27	312.851	78.641	24602.9	59138					27	18172.8	137.438	2.49764e+06	6003574	136.848	0.852227
28	25542.7	203.905	5.20829e+06	12519168	203.205	1.26547			28	20127.7	192.463	3.87384e+06	9311560	191.241	1.19096			28	165.578	66.543	11018	26484
29	24504.7	122.206	2.99462e+06	7198162	121.476	0.756499			29	16687.2	195.347	3.25979e+06	7835565	193.873	1.20735			29	23473.4	205.952	4.83438e+06	11620414	205.482	1.27965
30	22036	131.027	2.88731e+06	6940224	130.215	0.810923			30	22772.8	178.387	4.06237e+06	9764718	177.306	1.10419			30	20446	143.124	2.92631e+06	7033978	142.585	0.887957
31	23422.2	120.277	2.81715e+06	6771591	119.513	0.744277			31	312.851	78.876	24676.5	59315					31	26066.9	143.461	3.73958e+06	8988831	143.038	0.890778
32	256.271	64.019	16406.4	39436					32	26559	144.975	3.8504e+06	9255206	144.046	0.897054			32	17323.7	181.927	3.15164e+06	7575604	181.291	1.129
33	23244.6	143.47	3.33491e+06	8016120	142.765	0.889074			33	312.851	79.032	24725.2	59432					33	165.578	65.161	10789.2	25934
34	20393.1	144.746	2.95182e+06	7095284	143.941	0.896401			34	25120.8	143.995	3.61728e+06	8694872	143.011	0.89061			34	24594.2	156.704	3.854e+06	9263858	156.265	0.973149
35	23610.3	160.623	3.79234e+06	9115658	159.928	0.995959			35	312.851	80.576	25208.2	60593					35	23551.2	153.781	3.62173e+06	8705565	153.323	0.954829
36	256.271	64.604	16556.1	39796					36	31660.3	178.09	5.63839e+06	13553007	177.294	1.10411			36	23594.4	149.71	3.53233e+06	8490659	149.253	0.92948
37	19980.4	149.088	2.97884e+06	7160240	148.259	0.923292			37	25515.6	150.221	3.83297e+06	9213326	149.233	0.929354			37	165.578	64.46	10673.1	25655
38	17767.6	133.676	2.3751e+06	5709027	132.744	0.826671			38	312.851	80.557	25202.4	60579					38	23658.9	153.454	3.63056e+06	8726789	153.003	0.952835
39	24115.7	150.594	3.63169e+06	8729488	149.908	0.933558			39	29749.5	151.007	4.49237e+06	10798324	150.159	0.935126			39	19929.3	168.733	3.36272e+06	8082968	168.197	1.04746
40	256.271	63.365	16238.7	39033					40	312.851	80.104	25060.5	60238					40	17291.2	163.504	2.82719e+06	6795730	162.887	1.01439
41	30865.3	126.3	3.8983e+06	9370346	125.774	0.783266			41	25427.9	172.815	4.39431e+06	10562618	171.829	1.07008			41	17901.1	140.304	2.5116e+06	6037149	139.708	0.870039
42	26695.5	122.466	3.2693e+06	7858414	121.858	0.758877			42	25420	172.422	4.38297e+06	10535343	171.436	1.06763			42	165.578	66.382	10991.4	26420
43	25119.2	111.798	2.80828e+06	6750261	111.152	0.692203			43	312.851	81.566	25518.1	61338					43	25570.1	166.388	4.25457e+06	10226725	165.958	1.03352
44	256.271	63.01	16147.6	38814					44	20277.5	177.633	3.60195e+06	8658008	176.375	1.09838			44	22308.1	219.605	4.89897e+06	11775672	219.113	1.36454
45	18436.6	151.935	2.80116e+06	6733156	151.059	0.94073			45	16511.6	243.598	4.0222e+06	9668164	242.053	1.5074			45	165.578	65.146	10786.7	25928
46	18235.6	142.419	2.5971e+06	6242659	141.534	0.881409			46	312.851	80.166	25080.1	60285					46	25327.6	184.653	4.67683e+06	11241700	184.228	1.14729
47	22021.5	117.208	2.58108e+06	6204147	116.474	0.72535			47	29058.9	165.152	4.79914e+06	11535696	164.289	1.02312			47	18409.9	197.289	3.63207e+06	8730422	196.703	1.22498
48	256.271	63.076	16164.7	38855					48	18975.7	194.244	3.68591e+06	8859837	192.922	1.20143			48	22355.1	158.133	3.53507e+06	8497257	157.65	0.981775
49	34679.8	123.086	4.2686e+06	10260437	122.62	0.763621			49	20793.3	194.308	4.04031e+06	9711698	193.102	1.20255			49	23457.6	141.003	3.30759e+06	7950461	140.543	0.875241
50	31065.8	118.906	3.69392e+06	8879085	118.386	0.737255			50	312.851	81.242	25416.6	61094					50	165.578	65.95	10919.8	26248
51	256.271	62.88	16114.3	38734					51	30216.3	192.477	5.81594e+06	13979781	191.636	1.19342			51	24214.3	157.068	3.80329e+06	9141968	156.617	0.975339
52	27888.2	326.501	9.10553e+06	21886968	325.923	2.0297			52	24559.6	181.315	4.45302e+06	10703732	180.28	1.1227			52	23573.2	142.177	3.35157e+06	8056185	141.714	0.882531
53	20230.9	134.034	2.71163e+06	6517938	133.237	0.829744			53	32824.8	167.695	5.50456e+06	13231324	166.921	1.03951			53	22562.3	143.382	3.23503e+06	7776039	142.898	0.889906
54	256.271	63.136	16180	38892					54	20384.4	209.056	4.26149e+06	10243339	207.809	1.29414			54	165.578	64.188	10628.2	25547
55	22881	107.712	2.46455e+06	5924044	107.005	0.666378			55	312.851	81.35	25450.3	61175					55	27815	125.965	3.50373e+06	8421922	125.583	0.782077
56	29509.9	108.12	3.19061e+06	7669279	107.572	0.669909			56	24920.7	235.722	5.87436e+06	14120211	234.701	1.46161			56	18958.7	161.906	3.06953e+06	7378239	161.346	1.00479
57	256.271	62.878	16113.9	38733					57	22881.8	219.108	5.01357e+06	12051136	217.995	1.35758			57	18939.5	126.024	2.38683e+06	5737239	125.463	0.781326
58	34860.4	94.598	3.29773e+06	7926765	94.136	0.586237			58	22995.8	172.291	3.96197e+06	9523399	171.185	1.06606			58	165.578	64.628	10701	25722
59	35971.6	96.636	3.47614e+06	8355610	96.1878	0.599015			59	17024.6	144.651	2.46262e+06	5919400	143.156	0.891511			59	26889.8	154.999	4.16788e+06	10018338	154.601	0.962784
60	19757.9	113.575	2.244e+06	5393905	112.759	0.702216			60	19801.1	183.343	3.63041e+06	8726414	182.058	1.13378			60	24353.7	156.309	3.8067e+06	9150163	155.869	0.970685
61	256.271	64.039	16411.4	39448					61	312.851	81.846	25605.5	61548					61	165.578	65.201	10795.8	25950
62	30916.9	96.079	2.97047e+06	7140124	95.5484	0.595033			62	23899	162.097	3.87396e+06	9311851	161.026	1.0028			62	24621.2	172.007	4.23502e+06	10179734	171.569	1.06845
63	256.271	63.13	16178.4	38888					63	19046.9	171.412	3.26486e+06	7847738	170.067	1.0591			63	21120.3	161.031	3.40103e+06	8175055	160.52	0.999645
64	36357.7	101.881	3.70417e+06	8903729	101.437	0.631701			64	22542.7	156.373	3.52506e+06	8473202	155.237	0.966745			64	24040.4	132.096	3.17565e+06	7633310	131.647	0.81984
65	256.271	64.304	16479.2	39611					65	23721.3	169.268	4.01526e+06	9651477	168.188	1.0474			65	24558.4	187.632	4.60794e+06	11076115	187.193	1.16575
66	27778.8	108.226	3.00639e+06	7226462	107.633	0.670289			66	312.851	79.043	24728.5	59440					66	27463.9	157.131	4.31542e+06	10372989	156.738	0.976093
67	17162.3	114.52	1.96542e+06	4724294	113.56	0.7072			67	25296.4	165.197	4.17889e+06	10044811	164.22	1.02269			67	165.578	65.103	10779.6	25911
68	37163.1	105.615	3.92497e+06	9434454	105.171	0.65496			68	27517.1	162.624	4.47496e+06	10756464	161.726	1.00716			68	24371.2	173.432	4.22674e+06	10159818	172.99	1.0773
69	256.271	62.706	16069.8	38627					69	18319.7	172.787	3.16541e+06	7608690	171.437	1.06764			69	25423.3	133.365	3.39058e+06	8149940	132.941	0.827898
70	27384.8	117.065	3.20582e+06	7705836	116.479	0.725377			70	312.851	81.145	25386.3	61021					70	25592.2	134.885	3.452e+06	8297589	134.464	0.837381
71	30055.3	107.369	3.22702e+06	7756802	106.835	0.66532			71	24996.4	170.099	4.25186e+06	10220204	169.083	1.05297			71	165.578	69.261	11468.1	27566
72	256.271	63.282	16217.5	38982					72	24555	168.236	4.13103e+06	9929764	167.202	1.04126			72	23207.1	197.605	4.58585e+06	11023015	197.111	1.22752
73	30586.2	110.23	3.37151e+06	8104107	109.7	0.683161			73	21133.7	205.393	4.34071e+06	10433773	204.192	1.27162			73	17464.3	221.417	3.86689e+06	9294847	220.76	1.37479
74	32553.1	108.925	3.54585e+06	8523167	108.427	0.675234			74	23076.1	159.699	3.68523e+06	8858205	158.599	0.987686			74	24148.6	134.809	3.25545e+06	7825124	134.334	0.836573
75	256.271	64.394	16502.5	39667					75	312.851	78.198	24464.3	58805					75	165.578	63.651	10539.2	25333
76	32988.7	102.883	3.39396e+06	8158075	102.382	0.637592			76	32410.8	147.508	4.78085e+06	11491734	146.753	0.913912			76	19722.5	162.471	3.20433e+06	7702253	161.936	1.00847
77	25254	144.582	3.65126e+06	8776535	143.928	0.89632			77	312.851	78.919	24689.8	59347					77	25212.8	161.926	4.0826e+06	9813351	161.508	1.0058
78	24869.1	113.898	2.83254e+06	6808580	113.234	0.705172			78	23630.6	172.871	4.08504e+06	9819224	171.826	1.07005			78	22323.5	132.857	2.96583e+06	7128963	132.385	0.824433
79	23816.6	119.219	2.83938e+06	6825033	118.526	0.738126			79	17023.7	203.936	3.47175e+06	8345047	202.485	1.26099							Average CTCF	160.577
80	256.271	62.989	16142.2	38801					80	312.851	78.695	24619.9	59179
81	30775.9	140.775	4.33247e+06	10413976	140.251	0.873418			81	18119.6	139.115	2.52071e+06	6059031	137.757	0.857887
82	33080.6	99.798	3.30137e+06	7935507	99.3096	0.618456
83	28043	111.16	3.11725e+06	7492929	110.584	0.688667

## Sheet: Day 3 ORO
Rep 1	Wildtype	skn-1gf	xrep-4gf		Rep 1	Wildtype	skn-1gf	xrep-4gf		ALL	Wildtype	skn-1gf	xrep-4gf
Non-Asdf	95	6	45		Non-Asdf	0.979381	0.0731707	0.441176		Non-Asdf	0.976031	0.108723	0.364515
Intermediate	2	58	53		Intermediate	0.0206186	0.707317	0.519608		Intermediate	0.0239692	0.514654	0.501188
Asdf		18	4		Asdf		0.219512	0.0392157		Asdf	0	0.376623	0.134297
	97	82	102			1	1	1			1	1	1
Rep 2	Wildtype	skn-1gf	xrep-4gf		Rep 2	Wildtype	skn-1gf	xrep-4gf
Non-Asdf	132	21	63		Non-Asdf	0.985075	0.166667	0.520661
Intermediate	2	61	50		Intermediate	0.0149254	0.484127	0.413223
Asdf		44	8		Asdf		0.349206	0.0661157
	134	126	121			1	1	1
Rep 3	Wildtype	skn-1gf	xrep-4gf		Rep 3	Wildtype	skn-1gf	xrep-4gf
Non-Asdf	53	12	27		Non-Asdf	0.963636	0.0863309	0.131707
Intermediate	2	49	117		Intermediate	0.0363636	0.352518	0.570732
Asdf		78	61		Asdf		0.561151	0.297561
	55	139	205			1	1	1

## Sheet: Day 5 ORO
Rep 1	Wildtype	skn-1gf	xrep-4gf		Rep 1	Wildtype	skn-1gf	xrep-4gf		ALL	Wildtype	skn-1gf	xrep-4gf
Non-Asdf	116	3	54		Non-Asdf	0.97479	0.037037	0.534653		Non-Asdf	0.859524	0.0614458	0.25826
Intermediate	3	20	45		Intermediate	0.0252101	0.246914	0.445545		Intermediate	0.119502	0.261882	0.290635
Asdf		58	2		Asdf	0	0.716049	0.019802		Asdf	0.0209737	0.676672	0.451105
	119	81	101			1	1	1			1	1	1
Rep 2	Wildtype	skn-1gf	xrep-4gf		Rep 2	Wildtype	skn-1gf	xrep-4gf
Non-Asdf	68	1	17		Non-Asdf	0.790698	0.0416667	0.0904255
Intermediate	15	6	34		Intermediate	0.174419	0.25	0.180851
Asdf	3	17	137		Asdf	0.0348837	0.708333	0.728723
	86	24	188			1	1	1
Rep 3	Wildtype	skn-1gf	xrep-4gf		Rep 3	Wildtype	skn-1gf	xrep-4gf
Non-Asdf	87	15	25		Non-Asdf	0.813084	0.105634	0.149701
Intermediate	17	41	41		Intermediate	0.158879	0.288732	0.245509
Asdf	3	86	101		Asdf	0.0280374	0.605634	0.60479
	107	142	167			1	1	1
