# Supplementary material for: Comparative analysis of the molecular and physiological consequences of constitutive SKN-1 activation
Source: GeroScience. 2023 Sep 26;45(6):3359–70. doi: 10.1007/s11357-023-00937-9 (PMC10643742; doi:10.1007/s11357-023-00937-9)
Supplement: Supplementary file 6 — Supplementary file6 (XLSX 39 KB) [file 11357_2023_937_MOESM6_ESM.xlsx]

## Sheet: L4 Speed
Wildtype	skn-1gf	xrep-4gf
1.19206	0.464989	0.74839
1.41483	0.611115	0.637947
1.10716	0.56199	0.988127
1.06896	0.591054	0.51339
0.960186	0.446362	0.430592
0.991963	0.540641	0.97129
1.10416	0.524142	0.744486
0.840985	0.545411	0.768648
1.30308	0.544462	1.07236
0.837981	0.599196	0.819734
1.24895	0.621366	1.14223
0.614198	0.403002	0.961827
0.969791	0.421989	0.997722
0.93882	0.341835	0.896412
1.05733	0.476685	0.963546
0.991077	0.393469	0.882269
0.98417	0.651454	0.957133
1.21803	0.570208	1.07006
0.937255	0.493598	0.857006
0.95406	0.427444	1.03059
1.01763	0.645118	0.856434
0.833513	0.670111	1.21849
0.533837	0.498174	1.08609
0.740928	0.556029	0.638005
0.453996	0.870367	0.927496
1.36554	1.10348	0.876131
0.835065	0.528425	1.18905
0.830725	0.980709	0.875031
1.12913	0.734863	0.70076
1.11071	0.876128	0.652345
0.659942	0.759935	0.721631
1.31084	0.975641	0.728131
0.637927	1.0184	1.00929
1.59229	0.831631	0.544872
0.483828	0.8608	0.816419
1.39511	1.1354	0.926799
1.69073	1.01327	1.05539
1.05286	0.726515	0.97649
0.768619	1.01067	0.512927
1.20718	0.914125	1.21264
1.07372	1.13973	1.24207
1.53501	1.17235	0.857079
1.26952	1.21329	0.809206
1.08824	0.751492	0.742152
0.713407	0.71159	0.779047
0.859009	0.763176	0.81032
0.919354	0.809963	1.13814
	0.739861	1.02358
	1.3112	0.974016
	1.36843	0.935773
		0.828146
		0.95332
		1.31022
		1.10897
		1.09488
		1.12852
		0.921326
		0.943107
		1.026
		0.853925
		1.05561
		0.949894
		1.27239
		0.866908
		0.785653
		0.738664
		1.04326
		1.12165
		0.880376
		0.701546
		0.774639

## Sheet: Day 1 Adult Speed
Wildtype	skn-1gf	xrep-4gf
0.99132	0.917543	0.84616
0.922594	0.882299	0.504795
0.966294	0.61076	0.773707
0.874654	0.654401	0.818202
1.25243	0.719852	0.641914
1.02941	0.830384	0.623844
1.09327	0.716292	0.740737
1.22598	0.71111	0.870117
1.12315	0.650721	0.946659
1.2267	0.952699	0.714818
1.04625	0.845397	0.813703
1.02833	0.694236	0.842066
1.09428	0.712775	0.652933
1.15143	0.850967	0.93501
0.869627	0.654382	1.02616
1.32908	0.685726	0.880933
1.03294	0.708697	0.663075
0.952949	0.716906	0.992807
0.886256	0.646067	1.13598
0.773638	0.764921	0.682278
1.11337	0.703543	0.901108
0.861707	0.742061	1.18019
1.07725	0.712834	0.592476
0.95237	0.635805	0.907655
1.09333	0.802707	0.970757
0.84075	0.713962	0.849983
1.28711	0.743837	0.760943
1.30388	0.573758	0.828022
1.48557	0.948438	0.948819
1.16284	0.814015	1.05801
1.39251	0.723916	0.697697
1.04418	0.890896	0.787505
0.946254	0.792458	0.740728
1.23859	0.709181	0.704397
1.23763	0.808998	0.659092
1.0202	0.873764	1.3003
1.05472	0.589885	0.702923
1.15827	0.446458	0.788526
0.754774	0.494932	0.907843
0.959526	0.851744	0.335243
1.02422	0.910927	1.07598
0.988466	0.908521	0.938622
1.35041	0.664236	1.14833
1.29528	0.40838	0.683793
0.957151	0.995695	1.00574
1.22343	0.950374	0.700912
1.03023	0.622163	0.35542
0.758308	0.8712	0.514454
0.938741	0.875708	0.771874
0.82039	0.468594	1.02709
0.808307	0.949781	0.711832
0.921272	0.886086	0.733513
0.623141	0.829388	1.17611
0.723128	0.756494	1.03694
0.531198	0.563553	0.8333
1.12909	0.72828	0.499065
0.644818	0.710559	0.389219
0.469432	0.865692	0.863058
1.1125	0.765932	0.417066
1.10876	0.878859	0.545095
0.984918	0.805215	1.02404
1.01755	0.706342	1.03262
0.939111	0.778837	1.05609
1.15902	0.75297	1.02926
0.846474	0.858347	0.804104
1.30944	0.7331	0.830633
0.942389	0.687946	1.07015
0.678529	0.555057	0.802221
1.11201	0.754572	0.431227
0.485291	0.65169	0.37636
1.24947	0.938774	0.599835
1.088	0.893088	0.506954
1.15999	0.880071	0.917884
1.01422	0.664979	0.905084
0.814287	1.01799	0.84313
0.703454	0.843904	0.883762
0.671991	0.681079	0.847232
0.549875	0.813368	0.812181
0.44855	0.846122	0.835363
1.17582	0.856171	0.785293
0.974947	0.88828	1.01809
1.30001	0.974553	0.849541
0.812682	0.762337	0.923139
1.10807	0.882809	0.970437
0.610083	0.607466	0.837522
1.32404	1.0215	0.842198
0.92976	0.776038	0.96418
1.22021	0.590704	0.813995
0.901594	0.750425	0.851596
1.05293	0.773261	0.849107
1.23802	0.60385	0.685582
1.36493	0.882771	0.884618
1.09176	0.979111	0.915608
0.880081	0.779864	0.897611
1.10602	0.656277	0.970572
1.00199	1.14323	0.853625
1.21578	0.69218	0.931137
1.36589	0.781338	0.945721
0.603723	1.1737	0.952496
0.60107	0.99474	0.915618
1.04744	0.7759	0.942325
1.06051	0.90233	0.706951
0.964768	0.594715	0.803719
0.901199	0.91315	0.832362
1.03198	0.930156	0.623593
0.999926	0.929594	0.885371
0.841173	0.939841	0.560174
0.78626	0.898661	0.953755
0.931326	0.866124	0.719822
1.16642	0.858331	0.860961
1.15783		0.848295
1.02793		0.904629
1.0154		0.695803
1.05881		1.0478
0.978067		0.879695
0.975578		0.696756
1.12912		0.824919
1.08145		1.08844
0.873022		0.975665
0.99025		0.654748
1.04484		0.885104
0.996392		0.799788
1.21215		1.13335
0.937578		0.902331
1.15855		1.0046
0.679527		0.890977
1.0193		0.95269
1.0844		0.891446
1.10609		1.01056
1.1917		0.914124
0.778175		0.898834
1.09751		1.08792
0.978486		0.913685
0.920206		0.836884
0.886896		0.64306
0.927171		1.05349
0.962571		0.875177
		0.847568
		0.87207
		0.68757
		0.903154
		0.967705
		0.761591
		1.07895
		0.560557
		0.909398
		0.85669
		0.802156
		1.02758
		0.88641
		0.8506
		0.661464
		0.927916
		0.900567
		0.910577
		0.612201
		0.811458

## Sheet: Day 3 Adult Speed
Wildtype	skn-1gf	xrep-4gf
1.18396	0.588184	0.587499
0.821804	0.739627	0.590062
1.02216	0.69081	0.679963
0.826995	0.52166	0.831924
0.995465	0.495992	0.703406
0.840141	0.337418	0.742293
0.955244	0.667994	0.71448
1.16909	0.591516	0.8989
1.18513	0.533091	0.532418
0.814268	0.4824	0.808896
1.02006	0.504798	0.689401
1.165	0.406229	0.689483
0.864354	0.557634	0.642429
1.13632	0.565822	0.597703
0.814268	0.670682	0.603035
1.02006	0.610007	0.521917
1.165	0.623049	0.534788
0.864354	0.637726	0.651506
1.13632	0.63523	0.68472
0.748161	0.752086	0.532228
0.968112	0.597899	0.852882
0.975191	0.79127	0.781718
0.969281	0.425718	0.557903
0.484073	0.586955	0.602802
1.04916	0.306851	0.771088
0.91813	0.423413	0.752269
1.36195	0.429422	0.402807
1.13418	0.601544	0.310487
1.0357	0.380269	0.418095
0.927761	0.321087	0.499183
1.39682	0.328758	0.410962
0.954511	0.443192	0.434513
1.2875	0.396866	0.322287
1.13915	0.456006	0.482782
1.1266	0.387477	0.418824
0.794484	0.358843	0.499344
0.670068	0.303672	0.39071
1.11083	0.309904	0.407889
0.964128	0.544044	0.440786
0.625282	0.359856	0.414465
1.35893	0.307913	0.382492
1.01988	0.334981	0.522403
0.987141	0.358297	0.380218
0.788159	0.352893	0.333588
0.642301	0.322012	0.391575
0.879887	0.442916	0.425484
1.06912	0.183665	0.471109
0.877519	0.563679	0.642039
0.811555	0.56662	0.686294
1.02465	0.431939	0.587085
1.1297	0.214383	0.761925
1.18903	0.651638	0.744206
0.829892	0.319489	0.625813
1.1629	0.622653	0.883019
0.670774	0.641434	1.00111
0.988903	0.514971	0.688973
1.18122	0.64237	0.580898
1.33985	0.75503	0.576237
0.979563	0.180283	0.551379
1.16951	0.651338	1.07738
1.10798	0.592331	0.676986
0.548878	0.518499	0.880352
1.20895	0.7365	0.474062
1.23877	0.181474	0.938966
1.2873	0.307556	0.656877
1.02786	0.799431	0.805501
1.11938	0.353635	0.634925
1.13771	0.488476	0.940099
1.32999	0.236336	0.482264
1.15106	0.194404	0.490245
0.932739	0.450925	0.558207
0.911521	0.645383	0.627662
	0.720013	0.859479
	0.515589	1.04093
	0.567632	0.734651
	0.54065	0.932917
	0.24974	0.968148
	0.576183	0.307393
	0.290909	0.585078
	0.466766	0.541728
	0.435054	0.693183
	0.518141	0.712306
	0.478372	0.597171
	0.211806	0.429882
	0.375158	0.611371
	0.280265	0.587632
	0.671628	0.663026
	0.251797	0.544314
	0.593147	0.616446
	0.202213	0.661249
	0.336886	0.602934
	0.413549	0.641061
	0.430713	0.498967
	0.321747	0.40922
	0.601559	0.641351
	0.406804	0.956339
	0.432246	0.527546
	0.467385	0.681781
	0.397893	0.851376
	0.440846	0.743056
	0.315959	0.693723
	0.590736	0.618591
	0.462387	0.715003
	0.653281	0.768616
	0.168446	0.629024
	0.478003	0.154872
	0.500737	0.665004
	0.532567	0.545094
	0.34503	0.670465
	0.546321	0.601602
	0.582542	0.671112
	0.424517	0.665236
	0.534291	0.793531
	0.36957	0.227202
	0.683717	0.40381
	0.377389	0.522639
	0.41891	0.533267
	0.516878	0.25269
	0.54173	0.66188
	0.601454	0.572938
	0.427531	0.833513
	0.20323	0.622034
	0.216805	0.795184
	0.676492	0.768414
	0.504058	0.350789
	0.539362	0.54095
	0.376177	0.738578
	0.172644	0.783681

## Sheet: Roaming Dwelling L4
WT			skn-1gf			xrep-4gf
Speed (um/s)	Mean Amplitude		Speed (um/s)	Mean Amplitude		Speed (um/s)	Mean Amplitude
1.19206	1.0439		0.467999	0.459191		0.74839	0.792858
1.41483	0.856414		0.645776	0.559291		0.637947	0.619669
1.10716	1.02801		0.654941	0.514802		0.988127	1.00259
1.06896	0.967637		0.917456	0.637147		0.768648	0.557702
0.960186	0.973992		0.579975	0.487791		0.430592	0.621258
0.991963	1.03755		0.489712	0.417879		0.97129	0.81987
1.10416	1.12176		0.54884	0.413113		0.744486	0.764258
0.840985	0.989881		0.501411	0.640324		1.07236	0.980348
1.30308	0.680047		0.675943	0.384512		0.819734	0.958103
0.837981	1.05026		0.605287	0.630791		0.316894	0.694347
1.24895	1.10746		0.407875	0.511624		0.927496	1.08839
0.614198	1.12494		0.695485	0.626024		0.350823	0.58948
0.969791	1.08363		0.590967	0.465546		0.51339	0.665747
0.93882	1.0725		0.340186	0.587891		0.343906	0.792858
1.05733	0.889781		0.547295	0.440124		1.21849	0.916792
0.991077	1.15354		0.46315	0.619669		1.08609	1.01054
0.98417	0.939037		0.472655	0.587891		0.638005	0.786503
1.21803	1.13606		0.56199	0.764258		1.14223	0.783325
0.937255	1.00102		0.829759	0.742014		0.961827	0.691169
0.95406	1.39932		0.621366	0.592658		0.997722	0.821458
1.01763	0.77131		0.290135	0.827814		0.896412	1.12176
0.833513	0.901969		0.469618	0.578358		0.857006	0.913614
0.533837	0.670155		0.510902	0.789681		1.03059	1.02801
0.740928	1.36138		0.546463	0.440124		0.856434	0.791269
0.453996	1.19701		0.368297	0.770614		0.963546	1.1726
1.36554	0.988373		0.538222	0.492557		0.882269	1.02166
0.835065	0.931473		0.402005	0.498913		0.957133	1.02166
0.830725	1.20333		0.364318	0.424235		1.07006	1.04549
1.12913	0.743914		0.491122	0.537046		0.876131	0.973621
1.11071	0.691229		0.283196	0.452835		1.18905	1.02631
0.659942	1.02209		0.464989	0.597424		0.875031	0.802921
1.31084	1.08531		0.599196	0.824636		0.70076	0.899862
0.637927	0.971514		0.291895	0.540224		0.652345	1.09164
1.59229	1.18225		0.591054	0.784914		0.721631	1.29605
0.483828	0.992588		0.446362	0.413113		0.728131	1.12957
1.39511	1.02209		0.540641	0.579946		1.00929	0.773418
1.69073	0.77974		0.524142	0.583124		0.544872	0.849284
1.05286	0.710195		0.545411	0.722947		0.816419	0.623792
0.768619	1.48361		0.544462	0.726125		0.926799	0.870358
1.20718	1.04949		0.393469	0.668925		1.05539	0.556355
1.07372	0.897755		0.403002	0.730891		0.97649	0.883003
1.53501	1.10007		0.651454	0.473491		1.21264	1.09585
1.26952	1.16539		0.570208	0.705469		1.24207	1.12957
1.08824	1.07688		0.493598	0.572002		0.857079	1.09374
0.713407	0.727055		0.427444	0.583124		0.809206	1.06213
0.859009	1.06635		0.715491	0.425824		0.742152	1.00102
0.919354	0.807136		0.670111	0.694347		0.779047	1.37403
			0.394664	0.538635		0.81032	0.994695
			0.611115	0.635558		1.13814	0.984158
			0.476685	0.63238		1.02358	1.12535
			0.421989	0.498913		0.974016	0.874573
			0.341835	0.510035		0.935773	1.16539
			0.369416	0.592658		0.828146	1.12114
			0.415727	0.537046		0.95332	0.891432
			0.388419	0.673691		1.31022	0.859821
			0.367415	0.657802		1.10897	0.982051
			0.383738	0.721358		0.512927	1.06424
			0.472846	0.872303		0.294214	0.853499
			0.585067	0.510035		1.09488	1.14643
			0.661031	0.514802		1.12852	1.09164
			0.606871	0.541813		0.921326	1.17172
			0.759194	0.807158		0.943107	1.39299
			0.39702	0.427413		1.026	1.19279
			0.38274	0.533869		0.853925	0.929366
			0.481287	0.670513		1.05561	0.965191
			0.324565	0.670513		0.949894	1.00102
			0.533748	0.716591		1.27239	0.914614
			0.466291	0.557702		0.866908	1.13168
			0.406288	0.594247		0.785653	0.724947
			0.441182	0.516391		0.738664	0.653296
			0.393662	0.595835		1.04326	0.855606
			0.906528	0.646973		1.12165	0.906184
			0.853345	0.56057		0.880376	1.24548
			0.996918	0.632221		0.701546	0.99048
			0.834463	0.710195		0.774639	1.13589
			1.1032	0.649081		0.701546	0.99048
			0.936305	0.946225		0.774639	1.13589
			0.885929	0.739699
			1.10961	0.853499
			0.645118	0.689121
			0.972269	0.562677
			0.498174	0.625899
			1.03144	1.00523
			0.528425	0.792384
			0.980709	0.992588
			0.734863	0.914614
			0.954163	1.21176
			0.556029	0.623792
			0.940413	0.853499
			0.870367	0.819781
			1.31757	0.758666
			1.21248	0.853499
			1.05537	0.899862
			1.09827	0.819781
			1.10348	1.0242
			1.21341	0.678584
			0.975641	0.832425
			1.0184	0.760773
			0.831631	0.695444
			0.8608	1.08531
			1.1354	0.60061
			1.01327	0.701766
			0.876128	0.77131
			0.759935	0.931473
			1.08502	0.851392
			0.726515	0.794492
			1.01067	0.935688
			1.2225	0.883003
			1.41888	0.861929
			0.914125	0.615362
			1.13973	1.03895
			1.17235	0.727055
			1.21329	0.735484
			0.332675	0.676477
			0.751492	0.937795
			0.71159	1.08531
			0.763176	0.87668
			1.51125	0.815566
			0.809963	0.847177
			0.739861	0.906184
			1.3112	0.912506
			1.36843	1.02631

## Sheet: Roaming Dwelling D1
skn-1gf
Speed (um/s)	Mean Amplitude
0.792975	0.618574
0.572115	0.914699
0.845006	0.666283
0.805236	0.820926
0.803255	0.898248
0.766603	0.909764
1.00768	0.746895
0.850156	0.664638
0.753754	0.692605
0.674335	0.750185
0.797788	1.02986
0.54492	0.644896
0.917543	0.682734
0.882299	0.871926
0.61076	1.22728
0.654401	0.653122
0.719852	0.638315
0.830384	0.702476
0.716292	0.653122
0.71111	0.839023
0.650721	0.595542
0.952699	0.792959
0.845397	0.773217
0.694236	1.07921
0.712775	0.547833
0.850967	0.679444
0.654382	0.801185
0.685726	0.878506
0.708697	0.738669
0.716906	0.939376
0.646067	0.766637
0.764921	0.835732
0.703543	0.728798
0.742061	0.63009
0.712834	0.63009
0.635805	0.709057
0.802707	0.635025
0.713962	0.880151
0.743837	0.732089
0.573758	0.778153
0.948438	0.824569
0.723916	0.580191
0.814015	0.443871
0.792458	0.706536
0.709181	0.621752
0.808998	0.659988
0.890896	1.07892
0.589885	0.610115
0.446458	0.458833
0.494932	0.418934
0.873764	0.641701
0.664236	0.485432
0.40838	0.759734
0.851744	0.566891
0.910927	0.975851
0.622163	1.31499
0.908521	0.530318
0.995695	1.19031
0.468594	0.814594
0.829388	0.787995
0.756494	0.894391
0.563553	1.14708
0.950374	0.58684
0.8712	0.591828
0.875708	0.85948
0.72828	0.764721
0.710559	1.06895
0.949781	0.877767
0.886086	1.21857
0.865692	0.977513
0.765932	0.969201

## Sheet: Roaming Dwelling D3
WT			skn-1gf			xrep-4gf
Speed (um/s)	Mean Amplitude		Speed (um/s)	Mean Amplitude		Speed (um/s)	Mean Amplitude
1.18396	0.95082		0.588184	0.605296		0.587499	0.616646
0.821804	0.915511		0.739627	0.789407		0.590062	0.540984
1.02216	0.738966		0.69081	0.612863		0.679963	0.805801
0.826995	1.17654		0.52166	0.699874		0.831924	0.575032
0.995465	1.29004		0.495992	0.911728		0.703406	0.556116
0.840141	0.941992		0.337418	0.689786		0.742293	0.559899
0.955244	0.968474		0.667994	0.802018		0.71448	0.580076
1.16909	1.04666		0.591516	0.643127		0.8989	0.660782
1.18513	0.970996		0.533091	0.726356		0.532418	0.788146
0.748161	0.986326		0.4824	0.80454		0.808896	0.575032
0.968112	1.10689		0.279018	0.839849		0.689401	1.10971
0.975191	0.94499		0.140231	0.340479		0.689483	0.786885
0.969281	0.962213		0.504798	0.882724		0.642429	0.79319
0.484073	1.01388		0.406229	0.838588		0.597703	0.602774
1.04916	0.893319		0.557634	0.76797		0.752269	0.562421
0.91813	1.24812		0.565822	0.708701		0.521917	1.13745
1.36195	1.16545		0.670682	0.750315		0.534788	0.440101
1.13418	0.915136		0.206758	0.297604		0.651506	0.662043
1.0357	0.808351		0.610007	1		0.68472	0.791929
0.927761	0.98977		0.194959	0.549811		0.532228	0.588903
1.39682	1.01618		0.104516	0.499369		0.852882	0.92686
0.954511	0.820981		0.623049	0.672131		0.781718	0.598991
1.2875	0.953027		0.637726	0.624212		0.557903	0.67087
1.13915	0.804906		0.63523	0.904161		0.602802	0.843632
1.1266	1.17004		0.752086	0.854981		0.642039	0.746347
0.794484	0.908246		0.597899	1.01387		0.686294	0.500626
0.670068	1.14363		0.79127	0.948298		0.587085	0.644154
1.11083	1.17463		0.425718	0.789407		0.761925	0.603967
0.964128	0.939248		0.586955	0.587642		0.744206	0.665971
0.625282	1.01388		0.442916	1.02077		0.625813	0.723382
1.35893	1.02077		0.183665	0.779645		0.883019	0.628079
1.35893	1.02077		0.563679	0.641858		1.00111	0.620042
			0.56662	0.857724		0.688973	0.544259
			0.431939	0.492589		0.580898	0.570668
			0.214383	0.440919		0.576237	0.637265
			0.651638	0.79572		0.551379	0.764718
			0.319489	0.58904		1.07738	0.709603
			0.622653	0.872651		0.676986	0.579854
			0.641434	0.56263		0.880352	0.674008
			0.514971	0.647599		0.474062	0.745198
			0.64237	0.741754		0.938966	1.05637
			0.75503	0.617745		0.656877	0.675157
			0.180283	0.870355		0.805501	0.721086
			0.651338	0.636117		0.634925	0.855428
			0.592331	0.72453		0.940099	0.839353
			0.518499	0.513257		0.482264	0.516701
			0.7365	0.699269		0.490245	0.826722
			0.181474	0.483403		0.558207	0.667119
			0.307556	0.909395		0.627662	1.04489
			0.799431	0.817537		0.859479	0.610856
			0.353635	1.08163		1.04093	1.04603
			0.488476	0.485699		0.734651	0.62119
			0.236336	0.518998
			0.194404	0.718789
			0.450925	0.489144
			0.645383	0.591336
			0.720013	0.709603
			0.515589	0.980585
			0.567632	0.507516
			0.54065	0.804906
			0.24974	0.505219
